# Supplementary material for: COVID-19 mRNA vaccine induced antibody responses against three SARS-CoV-2 variants
Source: Nat Commun. 2021 Jun 28;12:3991. doi: 10.1038/s41467-021-24285-4 (PMC8239026; doi:10.1038/s41467-021-24285-4)
Supplement: Supplementary file 4 — Source Data [file 41467_2021_24285_MOESM4_ESM.xlsx]

## Sheet: Fig. 1
Figure 1A							Figure 1B								Negative controls
Sample ID	Sample group	anti-S1 IgG (EIA Units)	anti-S1 IgA (EIA Units)	anti-S1 IgM (EIA Units)	anti-S1 total Ig (EIA Units)		Sample ID	Sample group	anti-N IgG (EIA Units)	anti-N IgA (EIA Units)	anti-N IgM (EIA Units)	anti-N total Ig (EIA Units)			Sample ID	anti-S1 IgG (EIA Units)	anti-S1 IgA (EIA Units)	anti-S1 IgM (EIA Units)	anti-S1 total Ig (EIA Units)	anti-N IgG (EIA Units)	anti-N IgA (EIA Units)	anti-N IgM (EIA Units)	anti-N total Ig (EIA Units)
VAC-1	0d	1	1.8262	2.89205	1.48498		VAC-1	0d	3.10958	1.34631	19.6879	7.04549			NEG-1	8.54328	10.5577	0.119284	0.818873	-0.384369	3.76072	-8.29368	-4.43899
VAC-2	0d	6.80804	2.05393	1	2.8915		VAC-2	0d	1.37367	1	1	1.90985			NEG-2	6.91419	5.60368	-0.198807	1.2868	1.19581	2.37724	-7.40993	-2.69909
VAC-3	0d	1	1.57431	2.99177	1		VAC-3	0d	1.16609	17.0671	14.886	10.9542			NEG-3	6.28907	7.634	-0.437376	1.9302	2.66923	2.68901	-4.21482	-3.70288
VAC-4	0d	8.34609	6.94378	2.15296	12.1057		VAC-4	0d	2.72464	1	9.43527	2.32521			NEG-4	1.85641	-3.08609	0.715706	0.857867	3.90775	0.584567	6.11829	-2.31988
VAC-5	0d	1.62862	1	1	5.30829		VAC-5	0d	2.0763	1	19.6853	6.85315			NEG-5	4.5842	3.41094	1.78926	3.35348	-0.982276	0.740452	NA	-2.38679
VAC-6	0d	4.97509	1.1085	1	4.26024		VAC-6	0d	3.05191	1.1065	6.62872	7.4341			NEG-6	5.60712	2.92366	0.397614	4.01638	0.640615	0.155885	0	-2.83292
VAC-7	0d	1	4.12469	1.97771	2.68136		VAC-7	0d	2.94118	1	21.0145	5.55065			NEG-7	3.22031	1.65133	0.139165	1.65724	-0.0213538	-0.116913	-1.4276	-3.16752
VAC-8	0d	1.28398	1	1	1.50173		VAC-8	0d	1.44632	2.12329	2.41493	3.14316			NEG-8	1.28812	2.40931	-0.258449	2.00819	2.96818	0.253313	-1.63154	-2.02989
VAC-9	0d	1.15058	1	1	1.23142		VAC-9	0d	1	1	10.2634	2.36814			NEG-9	2.2921	-2.24689	0.795229	4.87424	-0.72603	1.28605	6.18627	-2.0522
VAC-10	0d	1	1	2.2251	1		VAC-10	0d	1.90379	1	2.29068	1			NEG-10	7.25516	8.04006	-0.636183	3.64593	0.128123	0.48714	-2.78722	-3.4352
VAC-11	0d	3.29241	1.34251	1	1.99973		VAC-11	0d	2.76277	7.00339	1.38696	6.23158			NEG-11	9.31995	7.60693	0.755467	5.30318	1.75101	3.9166	-6.32223	-3.50212
VAC-12	0d	1.11147	4.5002	3.6509	1		VAC-12	0d	2.60071	1	12.4408	5.00669			NEG-12	9.20629	7.60693	-0.0198807	4.4843	2.04997	1.32502	-6.11829	-2.78831
VAC-13	0d	1.11377	1	3.88556	1.86335		VAC-13	0d	3.84208	2.43902	18.4423	13.1699			NEG-13	8.84637	6.22631	0	7.19438	4.29212	0.779423	-2.71924	-1.00379
VAC-14	0d	1	1	1	1		VAC-14	0d	1	1	5.46922	1			NEG-14	4.81152	7.25501	0.159046	5.88809	2.00726	0.759938	-2.58328	-1.91836
VAC-15	0d	1	1	2.57416	8.14279		VAC-15	0d	6.47575	1.92351	24.6377	7.81333			NEG-15	2.95511	-1.54304	1.61034	6.10255	3.86504	1.20811	9.51734	0.223065
VAC-16	0d	1.50075	1.1215	4.15842	2.46283		VAC-16	0d	3.05952	2.48858	50.7684	21.2917			NEG-16	0.945361	1.0268	0.166945	1.70616	0.424825	0.319081	3.56408	-0.289343
VAC-17	0d	4.75238	1	1	2.82325		VAC-17	0d	2.05822	1	2.25027	1.59311			NEG-17	6.23298	2.02855	1.91059	8.62559	0.240118	0.51053	-5.14051	-0.626909
VAC-18	0d	1	3.36377	1	3.70044		VAC-18	0d	2.87923	1.1075	2.82801	6.798			NEG-18	0.721038	0.85149	0.908922	2.35387	2.14259	0.5903	-2.60452	-0.38579
VAC-19	0d	1	1	1	1		VAC-19	0d	3.50363	1	6.65742	1.08043			NEG-19	1.81061	1.07688	0.0927472	3.06477	1.90248	0.398851	-6.10007	-0.868028
VAC-20	0d	5.70387	1	1.29666	7.94882		VAC-20	0d	4.42777	1	8.23569	7.62776			NEG-20	0.672969	0.676183	0.278242	1.27962	0.775767	0.0797703	5.14051	-0.289343
VAC-21	0d	1.89732	2.46701	2.10678	4.37779		VAC-21	0d	2.08365	1.55501	2.95885	6.84274
VAC-22	0d	1	1.93925	1.27813	1.15633		VAC-22	0d	1	5.43379	13.0077	1.78687
VAC-23	0d	1	2.36146	1.99452	1		VAC-23	0d	1	1.18061	17.9472	2.23354
VAC-24	0d	1.02307	1	1	2.12133		VAC-24	0d	1	1.92915	4.80814	5.40216
VAC-25	0d	1.03902	1	1.45914	2.01188		VAC-25	0d	1.29836	1	1.04518	3.61457
VAC-26	0d	6.43601	4.41767	1	1.14849		VAC-26	0d	4.98534	1	9.89367	3.98341
VAC-27	0d	1.21536	6.67506	2.86712	1.13061		VAC-27	0d	1.77904	1.42916	16.9268	4.22073
VAC-28	0d	1	1	1	1		VAC-28	0d	1	1	1.4329	1
VAC-29	0d	5.91189	2.14961	1.1169	5.08869		VAC-29	0d	6.0787	11.9474	5.54995	13.2084
VAC-30	0d	1	1.47352	3.17563	1		VAC-30	0d	1	1.24719	5.60821	3.8219
VAC-31	0d	1.96018	1.44161	3.40373	8.42291		VAC-31	0d	1.15942	2.00496	23.1094	9.28468
VAC-32	0d	1.1378	6.32499	6.34578	1.4836		VAC-32	0d	3.32708	1	44.7941	14.0613
VAC-33	0d	1	1.10202	2.26876	1		VAC-33	0d	1	1	11.8247	1.64231
VAC-34	0d	2.67072	1	1	2.63818		VAC-34	0d	3.8902	3.8902	6.99673	3.38367
VAC-35	0d	1	1.27439	2.65716	1		VAC-35	0d	1	1	1	1
VAC-36	0d	1	1	1	1		VAC-36	0d	1	1	1	1.70075
VAC-37	0d	1	1.47985	1.86986	1		VAC-37	0d	1.86874	1.07705	6.66267	3.67876
VAC-38	0d	2.25074	1	1.48067	1		VAC-38	0d	1.80583	1	9.8012	8.69802
VAC-39	0d	1	1	1	1		VAC-39	0d	2.7319	1	12.8525	7.65033
VAC-40	0d	1.98305	1.3985	1.63018	1.23692		VAC-40	0d	36.3388	36.3388	3.47791	24.9534
VAC-41	0d	1.67673	1.79471	6.57668	5.83978		VAC-41	0d	20.6398	2.43793	95.4911	32.3847
VAC-42	0d	2.51845	2.27245	1	4.49474		VAC-42	0d	5.47329	1.93498	2.84561	2.58052
VAC-43	0d	2.50411	1.61378	1	1.44477		VAC-43	0d	3.44462	2.02485	1	3.43563
VAC-44	0d	1	1.47352	2.00907	1		VAC-44	0d	1	1	6.4376	1
VAC-45	0d	1	1.29745	1	1		VAC-45	0d	1.41063	1.73764	1.79383	1.7762
VAC-46	0d	1.89596	8.02897	1.47095	3.9487		VAC-46	0d	3.21423	1.73985	8.70348	13.6147
VAC-47	0d	1	4.47103	4.68711	3.05434		VAC-47	0d	1.79399	1	15.8463	2.67696
VAC-48	0d	4.40599	2.8921	3.18426	3.77725		VAC-48	0d	1	1	2.01657	1.1175
VAC-49	0d	1.10664	1.57431	2.19746	3.22421		VAC-49	0d	5.23736	2.05771	16.5056	11.9498
VAC-50	0d	1.65289	1.79471	2.19397	1.58623		VAC-50	0d	4.79892	1.26346	6.48259	9.82099
VAC-51	0d	2.51793	1	2.9523	7.01307		VAC-51	0d	1.50195	1.87215	7.9034	3.25081
VAC-52	0d	2.89461	1	1	1.13312		VAC-52	0d	5.56262	5.56262	1	2.61931
VAC-53	0d	2.03103	1.59236	4.70098	3.93565		VAC-53	0d	1	1	6.21931	1.70582
VAC-54	0d	2.10193	1	3.18978	4.68856		VAC-54	0d	1.77497	1	12.3902	5.5986
VAC-55	0d	1.55078	1	1	2.29764		VAC-55	0d	1.59466	1.34703	10.6476	2.15285
VAC-56	0d	1	4.63719	2.91163	14.9251		VAC-56	0d	1.29469	2.46324	17.0192	5.94219
VAC-57	0d	1	2.11536	1	1		VAC-57	0d	1	1	1.92178	4.34822
VAC-58	0d	1	2.36146	6.49819	1		VAC-58	0d	7.63674	1.38671	6.11916	9.22751
VAC-59	0d	1	1	1	13.0975		VAC-59	0d	7.76365	1	2.93324	1
VAC-60	0d	2.29709	6.31908	1.3738	12		VAC-60	0d	10.4155	1	1	18.8762
VAC-61	0d	1	1	2.37721	1.95998		VAC-61	0d	1	1.22176	2.74523	4.03443
VAC-62	0d	1	1.10202	1	1		VAC-62	0d	8.77193	1.74458	5.47504	5.14407
VAC-63	0d	3.13081	1	1	6.8055		VAC-63	0d	4.60288	1.1065	1	1
VAC-64	0d	1.50247	1	1	2.79503		VAC-64	0d	1.00689	1.44961	1	4.25875
VAC-65	0d	1	1	1	6.46773		VAC-65	0d	2.96767	1	7.72084	2.6483
VAC-66	0d	1.10193	1	1.14685	1		VAC-66	0d	2.04814	1	9.42377	2.02004
VAC-67	0d	1	1.91909	1	1.21523		VAC-67	0d	3.23264	1.26553	1	4.36611
VAC-68	0d	1	1.70741	1	2.96974		VAC-68	0d	3.18252	1.16999	1	1.29982
VAC-69	0d	1.53139	21.4801	1.72237	33.4273		VAC-69	0d	2.14493	1.66126	5.2411	3.06798
VAC-70	0d	2.83475	1	6.35464	7.67382		VAC-70	0d	2.42907	1.46119	30.8452	7.85791
VAC-71	0d	1	4.47103	8.30325	3.79997		VAC-71	0d	3.22497	1	15.62	6.7527
VAC-72	0d	1	2.36146	1	1.51341		VAC-72	0d	1.54799	1.67748	12.4799	3.39403
VAC-73	0d	2.5662	1.39387	2.67876	1.34807		VAC-73	0d	1.00289	1.5763	54.6603	21.116
VAC-74	0d	1	8.02897	1	1		VAC-74	0d	3.22497	1	1	2.43946
VAC-75	0d	1	1	1	1		VAC-75	0d	2.56075	1	8.94046	2.33203
VAC-76	0d	1.80311	2.5584	5.29517	3.01347		VAC-76	0d	1	1	16.8232	4.70008
VAC-77	0d	1	1	1	1		VAC-77	0d	4.09883	1	1	1
VAC-78	0d	1	6.67506	2.32303	1		VAC-78	0d	4.51496	2.57213	23.913	6.27541
VAC-79	0d	1.14416	1	1.42579	1		VAC-79	0d	2.36274	1.66291	1	1
VAC-80	0d	4.4476	3.14033	1.77064	2.57899		VAC-80	0d	2.41123	1	2.93324	1.32415
VAC-81	0d	1.4674	2.94393	1	3.13861		VAC-81	0d	1	2.39726	2.57958	2.58342
VAC-82	0d	2.56795	1	1.09811	1.68193		VAC-82	0d	1.29798	1	11.6356	2.99247
VAC-83	0d	7.99665	1.21607	1	4.39843		VAC-83	0d	4.49153	1.16999	1	1.73946
VAC-84	0d	1	1.73174	1	1.61211		VAC-84	0d	7.50774	2.50503	6.60225	6.29309
VAC-85	0d	1	1	1.40414	1.53176		VAC-85	0d	1.31652	1	15.6422	5.48977
VAC-86	0d	1.37716	2.00221	1	2.42395		VAC-86	0d	1	1.39498	4.41978	1.51008
VAC-87	0d	1	1.03904	1.77013	1		VAC-87	0d	9.0746	1.38774	5.94238	9.57464
VAC-88	0d	8.90772	1	1	4.02214		VAC-88	0d	3.43574	3.43574	1	1.16518
VAC-89	0d	2.88478	2.52336	1	5.21099		VAC-89	0d	3.67143	2.69406	9.60483	4.9085
VAC-90	0d	1	1	1	1		VAC-90	0d	3.22964	1	1	1
VAC-91	0d	2.60288	1	4.00716	2.48577		VAC-91	0d	1	1	1	1
VAC-92	0d	3.78148	1.0441	1.4892	7.36817		VAC-92	0d	13.72	1.73248	12.1695	26.3596
VAC-93	0d	2.77103	1.3539	1	2.98684		VAC-93	0d	1	1.44988	1	1
VAC-94	0d	1.28018	2.36146	10.6208	5.19744		VAC-94	0d	2.30229	1.07705	2.28091	5.35392
VAC-95	0d	1.21842	1	1	1		VAC-95	0d	1.8283	1	1	1.71781
VAC-96	0d	1	1	1	3.52423		VAC-96	0d	3.07246	1	9.83745	6.55579
VAC-97	0d	1	1	1	2.7129		VAC-97	0d	1	1	1.23108	1
VAC-98	0d	2.54836	1	1	2.06729		VAC-98	0d	2.17626	1.1341	10.0786	5.70774
VAC-99	0d	1.24191	1	1	1.93276		VAC-99	0d	2.27642	1	1	1
VAC-100	0d	2.72241	4.12469	2.41835	3.89808		VAC-100	0d	1.45014	1.36703	40.036	13.1713
VAC-101	0d	1	1	3.00589	1.82387		VAC-101	0d	1.40088	1	1	1.53846
VAC-102	0d	1	1.23457	1.74984	1		VAC-102	0d	1.03689	1	1.61927	1
VAC-103	0d	2.20511	1.9409	1	11.3422		VAC-103	0d	1.51033	2.60009	23.4322	28.4513
VAC-104	0d	1	1.11509	5.37913	1		VAC-104	0d	1.13887	1	7.26698	1.10835
VAC-105	0d	1.67673	1.3539	1	4.50732		VAC-105	0d	2.45098	8.92418	1	11.7023
VAC-106	0d	1	1	4.03975	1		VAC-106	0d	3.84158	1	19.0363	7.98777
VAC-107	0d	1.86117	1.8262	1	4.62247		VAC-107	0d	4.97936	1.76694	11.8357	5.88651
VAC-108	0d	1	1.81005	1	1.66082		VAC-108	0d	1	2.02485	1.3149	2.79145
VAC-109	0d	2.25074	1	1.36221	1		VAC-109	0d	1	1	4.71567	3.61235
VAC-110	0d	1	2.12505	1.26582	1.13974		VAC-110	0d	18.8906	1	1.31181	13.1129
VAC-111	0d	1	1.47985	1	1		VAC-111	0d	1	1.16305	1	1
VAC-112	0d	1	1.03904	1	1		VAC-112	0d	1	1	1	1
VAC-113	0d	12.3512	1.45726	1.00685	6.75584		VAC-113	0d	1.65149	1	4.34582	2.71745
VAC-114	0d	1	1	2.44527	1		VAC-114	0d	11.7251	11.7251	3.7234	6.60887
VAC-115	0d	1	1	1.0236	1.09852		VAC-115	0d	5.79895	5.79895	3.39607	4.94966
VAC-116	0d	1	1	1	1		VAC-116	0d	1	1	2.90507	1
VAC-117	0d	1	1.3985	1.66809	1		VAC-117	0d	6.99873	6.99873	1.59574	3.01081
VAC-118	0d	1	1	1	1		VAC-118	0d	1.78149	1.78149	94.5581	23.1264
VAC-119	0d	1	1.14927	1	1.39261		VAC-119	0d	5.25359	5.25359	1.18658	3.14131
VAC-120	0d	1	1	1	1		VAC-120	0d	2.43592	1	1	1.70582
VAC-121	0d	1	1	3.08748	1		VAC-121	0d	3.16354	1	13.4745	1
VAC-122	0d	2.99448	1.87811	2.1012	1		VAC-122	0d	1.69476	1	5.24862	1
VAC-123	0d	7.3899	1.34151	3.92367	3.91108		VAC-123	0d	5.55503	1	9.85267	2.35306
VAC-124	0d	2.94195	1.76313	1	1		VAC-124	0d	3.42717	1	1	1
VAC-125	0d	8.40557	1.11154	1	4.13246		VAC-125	0d	4.65116	1	4.69613	1.50475
VAC-126	0d	1.08572	1.87811	1	1		VAC-126	0d	1.39347	1	1.25844	1
VAC-127	0d	4.50048	1.18819	1	1		VAC-127	0d	1.33697	1	4.63475	1
VAC-128	0d	7.05718	14.0284	1.67238	6.58611		VAC-128	0d	5.31023	1	21.2707	3.32256
VAC-129	0d	1.83872	1	1	1		VAC-129	0d	1.3558	1	5.92388	1.08059
VAC-130	0d	1	7.24415	1	2.34296		VAC-130	0d	3.0129	1	1.13567	1
VAC-131	0d	1	1.73174	2.11917	1.58623		VAC-131	0d	1	1.40845	5.94238	2.66054
VAC-132	0d	1	1.50376	1	1		VAC-132	0d	7.46829	2.00065	8.26271	2.14929
VAC-133	0d	1	1	1.83486	1.10646		VAC-133	0d	2.23334	1	1	1
VAC-134	0d	1	1.71523	1	1		VAC-134	0d	1.03627	1	1	1
VAC-135	0d	1	1	1	1		VAC-135	0d	1	1	7.13277	1
VAC-136	0d	1.45377	1.43327	1.18207	1		VAC-136	0d	1	1	17.0198	2.59948
VAC-137	0d	1	1	1	1		VAC-137	0d	1	1	1	1
VAC-138	0d	1	1	1	1		VAC-138	0d	1	1	1	1
VAC-139	0d	1	1	1.41143	1		VAC-139	0d	1.19707	1	3.81356	3.0061
VAC-140	0d	1	1	1	1		VAC-140	0d	1	1	1	1
VAC-141	0d	1	1	1	1		VAC-141	0d	1.16134	1	11.2288	3.2675
VAC-142	0d	1	1	1	1.00179		VAC-142	0d	1	1	8.5452	1.93146
VAC-143	0d	1	1	1	1		VAC-143	0d	1	1	1	1
VAC-144	0d	1	1	1	1		VAC-144	0d	1	1	5.79096	1
VAC-145	0d	1	1.03383	1	1.13636		VAC-145	0d	1	1	1	1
VAC-146	0d	1	1.12782	1	1		VAC-146	0d	3.87708	1	3.53107	1.42318
VAC-147	0d	1	1	1	1		VAC-147	0d	1	1	10.0989	1
VAC-148	0d	1	1	1	1		VAC-148	0d	2.40116	1	8.75706	1.47631
VAC-149	0d	1	3.07048	1	2.47407		VAC-149	0d	6.69796	1.53275	21.822	8.66998
VAC-150	0d	1.32875	3.53571	4.86099	9.73333		VAC-150	0d	2.79834	1.14553	25.9887	4.37525
VAC-151	0d	1	1.58176	1	1.15556		VAC-151	0d	2.05813	1	1	2.03999
VAC-152	0d	1	1	1	1		VAC-152	0d	16.9345	1	2.33051	15.7429
VAC-153	0d	1	1.37241	1	1.05185		VAC-153	0d	1	1	3.88418	1
VAC-154	0d	1	1	1	1		VAC-154	0d	1	1	1.41243	1
VAC-155	0d	1.34438	1	2.71026	2.48889		VAC-155	0d	1.39014	1.09713	14.4774	2.09368
VAC-156	0d	1	14.6546	1	8.66667		VAC-156	0d	5.0009	1	14.6186	1.275
VAC-157	0d	1	1	1	1		VAC-157	0d	1	1	8.89831	1.83868
VAC-158	0d	1	1.18632	1	1.25926		VAC-158	0d	1	1	1.27119	1.28842
VAC-159	0d	1	1	1	1		VAC-159	0d	1	1	2.68362	1
VAC-160	0d	1	1	1	1		VAC-160	0d	1	1	1	1
VAC-161	0d	1	1.15202	1.07587	1		VAC-161	0d	1	1.16465	1	1.36634
VAC-162	0d	1	1.0268	7.32703	4.42338		VAC-162	0d	1	1.10083	93.0089	15.2548
VAC-163	0d	1	1	1	1		VAC-163	0d	1	1	1	1
VAC-164	0d	1	1	1	1		VAC-164	0d	1	1	1	1
VAC-165	0d	1	1	3.3018	1.46919		VAC-165	0d	1.92095	1.08488	9.73269	2.23437
VAC-166	0d	1	1	2.07754	1.69036		VAC-166	0d	1	1	1	1
VAC-167	0d	5.04727	1	1	5.57662		VAC-167	0d	3.45401	1	1	3.63286
VAC-168	0d	1.23378	1.55272	1	1.65877		VAC-168	0d	1	1	5.41467	1.25382
VAC-169	0d	9.24531	2.30403	1	8.15166		VAC-169	0d	1	1	1	1
VAC-1	3wk	88.0246	28.1801	9.74819	58.4711		VAC-1	3wk	1.67439	1	10.6843	3.15323
VAC-2	3wk	68.6384	8.57143	3.18978	32.6848		VAC-2	3wk	1.77497	1	1	1.21139
VAC-3	3wk	20.7746	2.267	5.11094	10.5636		VAC-3	3wk	1	11.5162	10.9244	9.49253
VAC-4	3wk	69.1271	8.2172	2.48103	64.8458		VAC-4	3wk	1.21739	1	3.00038	1.61473
VAC-5	3wk	67.4872	1.36933	3.33988	34.6128		VAC-5	3wk	3.3521	1	13.3914	3.4965
VAC-6	3wk	96.4304	18.4272	19.9804	58.5681		VAC-6	3wk	1	1	1.87479	5.28241
VAC-7	3wk	53.0516	27.6448	65.186	87.3005		VAC-7	3wk	3.58617	1	15.2979	5.07336
VAC-8	3wk	105.036	12.6636	8.28083	66.8569		VAC-8	3wk	1.42778	1.23288	1.59166	1.9591
VAC-9	3wk	97.2486	17.0093	14.7615	72.4733		VAC-9	3wk	1	1	9.22064	2.17438
VAC-10	3wk	74.9918	4.14178	9.74293	53.6668		VAC-10	3wk	3.19565	1	9.63665	2.96197
VAC-11	3wk	67.9315	2.07688	4.18817	32.3335		VAC-11	3wk	3.1332	1	1.94175	3.65601
VAC-12	3wk	28.931	3.42493	7.345	18.536		VAC-12	3wk	3.16165	1	5	2.33136
VAC-13	3wk	50.897	5.23389	6.06607	34.8906		VAC-13	3wk	2.49073	1	10.2832	3.95455
VAC-14	3wk	42.6919	5.98207	5.95681	38.5906		VAC-14	3wk	1	1	3.08779	1
VAC-15	3wk	17.5386	5.85642	4.50479	27.6032		VAC-15	3wk	6.37255	1.96824	26.8921	9.79318
VAC-16	3wk	71.6025	2.99065	8.71287	47.4996		VAC-16	3wk	2.46616	1.621	45.3348	13.9074
VAC-17	3wk	108.488	19.9065	24.2304	83.3759		VAC-17	3wk	2.3549	1.07306	4.88474	2.51884
VAC-18	3wk	66.6309	16.6506	11.5645	81.3744		VAC-18	3wk	3.11111	1.52759	4.72401	3.87534
VAC-19	3wk	102.846	23.9013	58.3383	77.0842		VAC-19	3wk	1.7441	1	1	1
VAC-20	3wk	94.3928	8.51591	46.9548	82.8774		VAC-20	3wk	12.783	1	6.96351	8.68209
VAC-21	3wk	47.154	4.23408	2.86826	28.9015		VAC-21	3wk	1.86757	1	1	4.79101
VAC-22	3wk	75.1376	6.3785	3.9964	41.1323		VAC-22	3wk	1.37215	1.64384	8.34248	3.37998
VAC-23	3wk	67.2176	12.3111	22.189	40.4995		VAC-23	3wk	1	1	8.10324	1
VAC-24	3wk	74.1257	8.54848	5.57577	67.1261		VAC-24	3wk	1	1	6.01017	6.68995
VAC-25	3wk	70.1824	14.306	9.47619	50.1215		VAC-25	3wk	1	1	1	5.60079
VAC-26	3wk	67.2619	11.0729	38.3873	36.441		VAC-26	3wk	3.34928	1	7.76699	4.1362
VAC-27	3wk	41.3223	6.95844	17.452	25.9366		VAC-27	3wk	1	1.28418	13.2053	2.7098
VAC-28	3wk	NA	NA	NA	NA		VAC-28	3wk	NA	NA	NA	NA
VAC-29	3wk	116.328	45.4612	1.7312	98.178		VAC-29	3wk	9.04033	10.3049	4.70232	11.4308
VAC-30	3wk	86.3517	34.8068	24.0225	60.124		VAC-30	3wk	1	1.48969	5.09479	1.33766
VAC-31	3wk	78.6217	16.1221	36.3953	89.3568		VAC-31	3wk	1.73913	1.20298	20.0069	9.41385
VAC-32	3wk	63.397	8.25509	6.62083	23.7376		VAC-32	3wk	2.15134	1.42923	59.8594	15.9763
VAC-33	3wk	20.7422	13.2242	5.01122	12.5042		VAC-33	3wk	1	1	8.10324	1
VAC-34	3wk	82.2005	12.5035	8.60582	64.5532		VAC-34	3wk	1.39975	1.39975	1	1.44482
VAC-35	3wk	71.1344	5.93389	7.90668	44.3516		VAC-35	3wk	1	1	1	1
VAC-36	3wk	61.7642	2.75701	8.42484	34.4196		VAC-36	3wk	1.05693	1	2.1405	1.24865
VAC-37	3wk	84.8161	22.0718	4.53752	60.5974		VAC-37	3wk	1.98834	1	9.96399	4.30284
VAC-38	3wk	93.564	23.5112	14.3413	57.5733		VAC-38	3wk	1.00324	1	16.6436	6.7336
VAC-39	3wk	65.9226	5.72576	13.2075	45.7641		VAC-39	3wk	1.58975	1	9.89367	6.31889
VAC-40	3wk	46.6816	50.0554	7.79073	47.0807		VAC-40	3wk	47.9004	47.9004	10.5155	35.2442
VAC-41	3wk	89.8893	5.0063	17.6738	86.8235		VAC-41	3wk	11.3003	1.00649	42.5926	11.5432
VAC-42	3wk	63.2047	7.30868	5.60313	58.0624		VAC-42	3wk	4.50789	1.41748	1	1.87327
VAC-43	3wk	75.1159	28.5247	3.27896	63.0975		VAC-43	3wk	2.67621	1	1	2.12937
VAC-44	3wk	68.1595	10.912	11.6872	39.0402		VAC-44	3wk	1	1	6.35861	1
VAC-45	3wk	22.5881	2.01826	1	25.3744		VAC-45	3wk	1.48792	1.24117	1.9662	1.17875
VAC-46	3wk	78.6906	8.37531	4.88656	55.5181		VAC-46	3wk	3.30393	1	3.60144	8.86845
VAC-47	3wk	20.9042	3.21159	3.26602	13.4155		VAC-47	3wk	1.12124	1	10.084	1
VAC-48	3wk	35.9604	4.48647	4.13238	31.4401		VAC-48	3wk	1	1	8.03867	1
VAC-49	3wk	78.2864	2.267	21.5351	73.8115		VAC-49	3wk	5.57276	2.28137	17.5523	8.50274
VAC-50	3wk	19.4782	5.0063	4.88656	11.6267		VAC-50	3wk	2.45179	1.26346	9.96399	7.27541
VAC-51	3wk	61.9977	1.56542	1.51215	33.3834		VAC-51	3wk	1.6132	1.18721	6.80571	2.54037
VAC-52	3wk	28.5623	1.12157	6.23638	20.3875		VAC-52	3wk	2.36321	2.36321	1	1
VAC-53	3wk	76.3154	11.5619	9.36404	59.1558		VAC-53	3wk	1	1	2.16858	1
VAC-54	3wk	97.8609	20.7803	15.0182	83.9887		VAC-54	3wk	1.12672	1	1	6.20976
VAC-55	3wk	78.2725	1	1.63816	44.9617		VAC-55	3wk	1.4834	1.27854	12.404	2.00215
VAC-56	3wk	64.6248	56.1749	19.1921	91.6123		VAC-56	3wk	1	1.20298	8.86072	3.27789
VAC-57	3wk	73.7554	6.12801	14.493	49.9595		VAC-57	3wk	1	1	1	1.19889
VAC-58	3wk	29.9799	2.51889	12.8708	54.3346		VAC-58	3wk	19.1434	3.08656	22.3833	14.2832
VAC-59	3wk	29.2196	4.07807	3.01664	22.5628		VAC-59	3wk	3.15315	1	3.54012	1
VAC-60	3wk	40.4288	8.24123	9.92413	71.0837		VAC-60	3wk	10.3768	1	1	16.8093
VAC-61	3wk	84.0857	20.4877	12.1611	69.2936		VAC-61	3wk	3.65228	1	3.61567	3.92684
VAC-62	3wk	68.2763	13.2242	13.4045	64.8791		VAC-62	3wk	7.19814	1.23015	11.5942	4.08344
VAC-63	3wk	73.3621	2.98644	1.45383	60.7595		VAC-63	3wk	10.3315	1.65975	1	1
VAC-64	3wk	93.2352	16.5958	10.6074	63.8401		VAC-64	3wk	1.69581	1.01243	4.88874	5.33238
VAC-65	3wk	46.6662	2.94406	1	32.2981		VAC-65	3wk	1.37785	1	3.13554	2.25463
VAC-66	3wk	95.6733	5.85642	34.8791	72.2916		VAC-66	3wk	1.15114	1	8.58343	3.82657
VAC-67	3wk	40.0284	8.19976	16.3128	18.161		VAC-67	3wk	1	1	1	2.18305
VAC-68	3wk	22.6508	1.90394	1	21.4784		VAC-68	3wk	2.23349	1	1	1
VAC-69	3wk	29.3415	44.3537	1.8659	73.3568		VAC-69	3wk	2.29952	1.71854	25.2927	6.02293
VAC-70	3wk	86.043	5.60748	5.56256	60.2193		VAC-70	3wk	1.92843	1	13.4468	4.86545
VAC-71	3wk	38.0114	3.21159	8.36603	45.6983		VAC-71	3wk	3.27657	1	14.4928	4.04808
VAC-72	3wk	75.1006	12.3111	57.1653	84.4218		VAC-72	3wk	1.93498	1.65511	14.8148	4.4193
VAC-73	3wk	39.1468	4.69932	11.2119	38.4605		VAC-73	3wk	1	1.24719	49.0916	17.7718
VAC-74	3wk	65.9624	8.37531	10.4065	72.9561		VAC-74	3wk	2.63158	1	1	2.24501
VAC-75	3wk	25.2834	1.2652	1	21.5427		VAC-75	3wk	3.8043	1	8.57719	2.61875
VAC-76	3wk	107.576	55.6544	24.6869	84.7382		VAC-76	3wk	1.24648	1	18.7845	5.63681
VAC-77	3wk	28.8443	2.51812	2.56888	23.164		VAC-77	3wk	14.8491	1	1	1
VAC-78	3wk	42.1697	6.95844	2.87239	51.4723		VAC-78	3wk	2.50258	1.58801	9.50081	2.86371
VAC-79	3wk	58.6139	4.30108	4.55822	34.6455		VAC-79	3wk	2.90668	1	2.48815	1
VAC-80	3wk	84.9529	6.97852	24.3463	69.3357		VAC-80	3wk	1	1	1	2.0399
VAC-81	3wk	66.9168	18.8084	9.955	47.6948		VAC-81	3wk	1.14964	2.21461	3.78705	3.40151
VAC-82	3wk	42.6046	1.54206	7.48875	26.941		VAC-82	3wk	1	1	9.16575	1.42088
VAC-83	3wk	42.8289	1.92851	1	31.4632		VAC-83	3wk	3.37888	1.05749	1	1.39539
VAC-84	3wk	16.8008	16.6247	1	20.3981		VAC-84	3wk	7.22394	2.57213	5.15298	5.90419
VAC-85	3wk	72.8364	3.6215	14.3294	53.7018		VAC-85	3wk	1.09401	1	12.2393	3.89666
VAC-86	3wk	13.064	1.31433	1	10.4021		VAC-86	3wk	1.1372	1.12499	2.5227	1.1469
VAC-87	3wk	28.958	2.0466	6.50711	17.7185		VAC-87	3wk	3.91688	1.01491	6.66267	6.9798
VAC-88	3wk	66.9279	4.80476	1	42.9115		VAC-88	3wk	4.29013	4.29013	3.19149	2.04139
VAC-89	3wk	98.9161	15.9813	27.2907	77.9396		VAC-89	3wk	1.98405	2.87671	16.2459	3.65985
VAC-90	3wk	6.37463	1	1.98747	1.03802		VAC-90	3wk	4.84447	1	1	1
VAC-91	3wk	14.9484	1.92807	5.52773	15.0951		VAC-91	3wk	1	1	1	1
VAC-92	3wk	NA	NA	NA	NA		VAC-92	3wk	NA	NA	NA	NA
VAC-93	3wk	80.0194	13.0353	9.57367	52.4975		VAC-93	3wk	1	1.92626	2.16086	1
VAC-94	3wk	7.92416	2.51889	13.6874	8.97739		VAC-94	3wk	1.68934	1.22204	3.2413	2.28281
VAC-95	3wk	10.8761	1	1	3.1326		VAC-95	3wk	1.40435	1	1	1.64624
VAC-96	3wk	58.3002	3.65209	8.42731	50.2907		VAC-96	3wk	4.57971	1.16479	18.1109	5.97449
VAC-97	3wk	6.26189	1	1	3.80448		VAC-97	3wk	1	1	1	1
VAC-98	3wk	49.4606	26.8388	4.27278	33.7252		VAC-98	3wk	4.05927	1.41471	40.5918	4.57274
VAC-99	3wk	36.9971	3.24726	1.15914	16.619		VAC-99	3wk	5.62852	1	6.09307	1
VAC-100	3wk	107	27.6448	46.1481	79.6659		VAC-100	3wk	1.62954	1.8227	44.0576	17.5562
VAC-101	3wk	82.3901	6.63798	9.7446	55.2198		VAC-101	3wk	1.40088	1	1	1
VAC-102	3wk	39.9314	2.34966	3.13243	21.313		VAC-102	3wk	1	1	1	1
VAC-103	3wk	97.4959	15.7889	6.90221	79.8137		VAC-103	3wk	1.43084	2.83019	27.8152	25.123
VAC-104	3wk	40.0621	6.49144	3.95334	83.0143		VAC-104	3wk	1	1	6.87204	1
VAC-105	3wk	66.1636	13.0353	25.0196	74.2556		VAC-105	3wk	4.25697	12.7936	4.10628	13.8413
VAC-106	3wk	45.7339	21.6647	21.3221	26.0313		VAC-106	3wk	4.84447	1	15.3239	3.03841
VAC-107	3wk	42.0523	28.1801	8.24046	49.1528		VAC-107	3wk	2.37358	1.31962	5.23349	2.95209
VAC-108	3wk	11.803	4.92858	1	7.66946		VAC-108	3wk	1	1.38058	1	1.78939
VAC-109	3wk	59.2262	8.54848	10.5508	30.5094		VAC-109	3wk	1	1	2.86639	4.17985
VAC-110	3wk	71.9242	13.2293	8.80491	65.8159		VAC-110	3wk	27.3828	1.07999	8.4561	20.1854
VAC-111	3wk	47.0154	22.0718	10.5007	42.6715		VAC-111	3wk	1	1	1	1
VAC-112	3wk	23.3065	2.0466	1	27.9158		VAC-112	3wk	1.10939	1	4.50886	1.27276
VAC-113	3wk	93.7128	9.2599	4.08664	59.9649		VAC-113	3wk	1	1	2.40407	3.30678
VAC-114	3wk	42.7475	2.83855	6.97564	26.304		VAC-114	3wk	17.7059	17.7059	7.73322	10.7662
VAC-115	3wk	101.583	11.0357	36.5084	87.1983		VAC-115	3wk	7.19869	7.19869	3.35516	5.37845
VAC-116	3wk	22.0854	19.8975	3.33618	22.3251		VAC-116	3wk	1	1	18.8216	1.59396
VAC-117	3wk	71.3897	16.7682	9.53464	57.0971		VAC-117	3wk	4.81731	4.81731	1	1.51939
VAC-118	3wk	46.6816	1.73082	2.23675	25.0238		VAC-118	3wk	2.07235	2.07235	111.866	27.9176
VAC-119	3wk	12.586	1.78621	1	7.13606		VAC-119	3wk	2.78131	2.78131	2.04583	1.05332
VAC-120	3wk	13.2257	2.00775	1	8.05294		VAC-120	3wk	1.527	1	1	1.18382
VAC-121	3wk	81.1488	10.8087	11.4065	53.3161		VAC-121	3wk	2.12786	1.49743	13.7201	1.52494
VAC-122	3wk	32.4665	14.2583	3.23756	24.8501		VAC-122	3wk	2.46681	1	8.93186	1.56534
VAC-123	3wk	84.0732	10.7704	15.8448	62.2636		VAC-123	3wk	6.04463	1	11.1418	1.9693
VAC-124	3wk	89.8345	38.9805	12.5	65.5659		VAC-124	3wk	2.61746	1	1	1
VAC-125	3wk	54.7938	4.75278	4.5669	32.2664		VAC-125	3wk	3.2577	1	1	1
VAC-126	3wk	100.201	43.3116	6.96827	70.9529		VAC-126	3wk	1.65709	1	1.74954	1.14118
VAC-127	3wk	18.825	3.52626	1	13.5596		VAC-127	3wk	2.25967	1	6.72192	2.09049
VAC-128	3wk	23.6232	25.2587	4.11664	19.1311		VAC-128	3wk	3.89794	1	29.2511	5.32216
VAC-129	3wk	15.848	1	1	7.19491		VAC-129	3wk	1	1	3.52977	1
VAC-130	3wk	15.06	7.93407	1	10.6263		VAC-130	3wk	3.29536	1	1.31983	1
VAC-131	3wk	73.6509	16.6247	21.466	49.5613		VAC-131	3wk	95.5001	5.98592	27.2509	84.0532
VAC-132	3wk	32.1464	2.44361	6.63373	28.6483		VAC-132	3wk	5.27068	1.67796	7.9096	2.29451
VAC-133	3wk	76.0536	8.78759	21.9301	69.363		VAC-133	3wk	2.71574	1	1	1
VAC-134	3wk	46.1124	6.79041	1.1115	40.8493		VAC-134	3wk	1.00054	1	1	1
VAC-135	3wk	61.4995	14.1682	6.5808	53.8726		VAC-135	3wk	1	1	2.04802	1
VAC-136	3wk	21.0062	5.31015	1.28793	17.7033		VAC-136	3wk	1	1	16.9492	2.26547
VAC-137	3wk	44.0216	10.0799	1	41.7464		VAC-137	3wk	4.09148	1	1	1.5684
VAC-138	3wk	44.7893	21.7105	1.09386	38.4868		VAC-138	3wk	1	1	1	1
VAC-139	3wk	44.9526	3.03102	6.86309	36.6926		VAC-139	3wk	2.94801	1	6.28531	4.8359
VAC-140	3wk	52.6952	15.2961	5.20466	46.9199		VAC-140	3wk	1	1	1	1
VAC-141	3wk	55.0964	7.28383	4.00494	47.4581		VAC-141	3wk	4.98481	1	11.1582	4.74877
VAC-142	3wk	76.8866	13.8628	5.94566	69.3182		VAC-142	3wk	1	1	9.67514	1.8298
VAC-143	3wk	67.2819	4.06485	17.3783	51.5999		VAC-143	3wk	1.64374	1	1	1.01656
VAC-144	3wk	63.8353	7.94173	1.16443	47.7871		VAC-144	3wk	1	1	3.38983	1
VAC-145	3wk	54.8187	4.91071	4.46366	43.2416		VAC-145	3wk	1.0184	1	1	1
VAC-146	3wk	31.0193	5.47462	1.81722	27.4222		VAC-146	3wk	4.14508	1	3.53107	1
VAC-147	3wk	24.5897	2.14003	1	17.7481		VAC-147	3wk	1	1	19.6328	1
VAC-148	3wk	79.975	12.6076	4.54625	60.6667		VAC-148	3wk	3.77324	1	6.07345	1.24815
VAC-149	3wk	42.3167	6.1177	5.54293	34.9037		VAC-149	3wk	3.91767	1.59729	17.6554	6.50919
VAC-150	3wk	44.3802	3.51244	7.43137	37.4222		VAC-150	3wk	5.79527	1	26.0593	4.50946
VAC-151	3wk	61.6695	8.62991	2.93758	50.0444		VAC-151	3wk	6.06608	1	1.20056	4.54972
VAC-152	3wk	41.113	1.18632	3.05998	41.1259		VAC-152	3wk	23.145	1	4.66102	19.0847
VAC-153	3wk	55.698	10.8863	1.10159	47.5704		VAC-153	3wk	1	1	1.05932	1
VAC-154	3wk	30.8426	4.93138	1	26.5926		VAC-154	3wk	1	1	1	1
VAC-155	3wk	80.3345	9.39753	5.40304	62.3111		VAC-155	3wk	3.75519	1.09713	15.2542	2.41578
VAC-156	3wk	46.8501	4.72203	5.50796	38.3407		VAC-156	3wk	1	1	10.1695	1
VAC-157	3wk	34.9851	5.65248	1	27.1852		VAC-157	3wk	5.41614	1	7.62712	1
VAC-158	3wk	13.8502	2.30286	1.50376	10.9333		VAC-158	3wk	1.6429	1	1	1
VAC-159	3wk	11.099	1.07002	1	7.67407		VAC-159	3wk	1	1	1	1
VAC-160	3wk	30.2355	6.18583	1.26136	28.515		VAC-160	3wk	1	1	1	1
VAC-161	3wk	19.6763	6.88705	2.02189	21.6746		VAC-161	3wk	1.29294	1.35609	1	1.91288
VAC-162	3wk	45.5376	21.162	6.17696	48.5624		VAC-162	3wk	1	1.22846	34.6127	5.70648
VAC-163	3wk	72.921	8.16429	9.6828	67.1564		VAC-163	3wk	1	1	1	1
VAC-164	3wk	21.7754	2.52943	1.35411	19.2417		VAC-164	3wk	1	2.01021	4.38657	3.1024
VAC-165	3wk	62.0894	5.91034	7.64237	52.1801		VAC-165	3wk	1.36683	1.06892	10.4181	4.82238
VAC-166	3wk	60.8076	7.06236	16.1751	62.9384		VAC-166	3wk	1	1	1	1
VAC-167	3wk	98.7662	78.9632	2.85661	92.733		VAC-167	3wk	8.40414	1	1	1.60746
VAC-168	3wk	45.6337	4.55798	3.56149	40.5371		VAC-168	3wk	1	1	1.0281	1
VAC-169	3wk	18.2343	2.30403	1	14.6288		VAC-169	3wk	1.32989	1	1	1
VAC-1	6wk	122.444	34.6348	8.57641	97.7557		VAC-1	6wk	1.67439	1	15.4262	5.94515
VAC-2	6wk	104.055	21.0327	7.69101	80.8269		VAC-2	6wk	1.77497	1	1	1
VAC-3	6wk	100.583	12.9408	6.90601	71.3972		VAC-3	6wk	1	9.32063	11.8848	8.63853
VAC-4	6wk	99.0812	16.963	3.28071	93.4273		VAC-4	6wk	1.60386	1	4.66655	1.03342
VAC-5	6wk	110.605	5.49035	2.31827	77.5282		VAC-5	6wk	6.77924	1	4.9548	3.19527
VAC-6	6wk	100.699	22.2874	3.41847	88.7573		VAC-6	6wk	1	1	1.87479	1.73211
VAC-7	6wk	102.163	23.3627	34.971	88.7975		VAC-7	6wk	3.17337	1.09595	20.4509	5.4269
VAC-8	6wk	123.528	26.6121	4.50045	88.8272		VAC-8	6wk	1.1311	1	2.25027	1.59311
VAC-9	6wk	122.445	20.5607	5.70657	91.32		VAC-9	6wk	1	6.18721	17.2887	1.82992
VAC-10	6wk	124.501	15.1334	13.5234	81.8145		VAC-10	6wk	5.67738	1	7.8594	4.49073
VAC-11	6wk	101.358	19.3345	4.54353	89.2447		VAC-11	6wk	2.14539	1	16.6436	5.11841
VAC-12	6wk	111.769	9.08005	5.81119	80.9113		VAC-12	6wk	2.83869	1	7.70142	1
VAC-13	6wk	103.924	12.3214	10.5091	87.6722		VAC-13	6wk	2.01378	1	5.9002	5.8692
VAC-14	6wk	107.411	17.7005	4.78407	89.7985		VAC-14	6wk	1	1	1.55399	1
VAC-15	6wk	102.331	12.4685	14.2521	86.9057		VAC-15	6wk	6.78535	1.67748	25.8454	8.71487
VAC-16	6wk	118.643	9.74299	9.0369	92.191		VAC-16	6wk	2.09531	1.46119	48.4632	15.0484
VAC-17	6wk	124.029	31.8458	36.6337	96.8614		VAC-17	6wk	2.55887	1.00457	3.89682	2.58342
VAC-18	6wk	102.175	31.7395	28.2756	107.207		VAC-18	6wk	2.97585	1.31755	5.58582	2.09914
VAC-19	6wk	104.111	23.0522	21.55	89.1906		VAC-19	6wk	2.14539	1	1	1
VAC-20	6wk	106.782	16.4189	60	93.8342		VAC-20	6wk	2.32645	1	5.95916	7.73534
VAC-21	6wk	104.799	12.7481	3.37592	80.935		VAC-21	6wk	1	1	1	5.18389
VAC-22	6wk	127.364	20.514	11.2871	92.3262		VAC-22	6wk	1.50195	2.60274	6.91548	3.12164
VAC-23	6wk	110.647	15.1763	16.1805	78.2484		VAC-23	6wk	1	1	7.44298	7.94876
VAC-24	6wk	104.781	25.1635	9.70471	94.0278		VAC-24	6wk	1	1	3.51364	4.44178
VAC-25	6wk	106.346	21.5898	15.3455	91.5339		VAC-25	6wk	1	1	3.2704	1.93254
VAC-26	6wk	109.375	10.9811	24.4098	85.5425		VAC-26	6wk	3.84319	1	1	3.04485
VAC-27	6wk	112.089	20.8123	13.3134	83.8171		VAC-27	6wk	1	1.01491	12.605	3.08753
VAC-28	6wk	117.743	19.5922	7.01787	95.128		VAC-28	6wk	1	1	2.28052	1
VAC-29	6wk	114.822	59.7347	2.88533	102.881		VAC-29	6wk	12.2638	17.0098	15.1968	20.281
VAC-30	6wk	124.861	25.5675	12.5945	90.577		VAC-30	6wk	1	1	1	1
VAC-31	6wk	105.666	21.7924	33.2171	103.048		VAC-31	6wk	1.54589	1.31755	24.6032	3.56855
VAC-32	6wk	103.956	10.9937	6.69941	84.8373		VAC-32	6wk	1.07567	2.25911	35.0854	11.2856
VAC-33	6wk	110.744	19.364	11.5183	83.8171		VAC-33	6wk	1	1	6.2425	2.03646
VAC-34	6wk	108.332	22.113	9.49673	92.7169		VAC-34	6wk	1	1	1	1
VAC-35	6wk	127.574	33.413	8.96522	96.9803		VAC-35	6wk	1	1	1	1
VAC-36	6wk	117.125	8.13084	15.9136	84.1117		VAC-36	6wk	1	1	1.8112	1
VAC-37	6wk	120.596	62.0277	10.3715	97.2663		VAC-37	6wk	1	1	6.06242	4.87765
VAC-38	6wk	116.964	35.6971	10.5677	95.5141		VAC-38	6wk	1.43541	1	14.6093	9.11274
VAC-39	6wk	112.258	14.0333	13.6475	97.095		VAC-39	6wk	1.49714	1	10.4485	7.32293
VAC-40	6wk	101.647	32.221	11.4112	86.9561		VAC-40	6wk	37.5568	37.5568	5.9329	24.1331
VAC-41	6wk	112.928	15.1763	24.8627	90.9689		VAC-41	6wk	13.5449	1.36435	53.0596	20.1343
VAC-42	6wk	107.411	15.686	34.14	91.9014		VAC-42	6wk	4.67152	1	1	1.58654
VAC-43	6wk	104.044	46.429	5.60702	91.3854		VAC-43	6wk	2.30525	1	1	1.48519
VAC-44	6wk	126.038	17.6025	16.051	85.2925		VAC-44	6wk	1	1	8.29384	1
VAC-45	6wk	97.1363	7.78472	3.93685	87.7357		VAC-45	6wk	1.58454	1	1.79383	6.03908
VAC-46	6wk	112.056	20.8123	8.20244	85.0489		VAC-46	6wk	3.67768	1.30489	5.64226	12.8757
VAC-47	6wk	104.91	15.0189	8.37696	82.8721		VAC-47	6wk	1.80894	1	11.9448	1
VAC-48	6wk	100.858	18.1313	4.13238	80.3222		VAC-48	6wk	2.93812	1	1.8232	1
VAC-49	6wk	104.41	12.9408	11.4425	86.8564		VAC-49	6wk	4.07637	1.43145	9.66184	3.39403
VAC-50	6wk	92.4161	15.1763	15.1583	59.1293		VAC-50	6wk	1.77904	1	7.92317	2.08573
VAC-51	6wk	115.224	8.66822	6.30063	82.1745		VAC-51	6wk	1.39069	1.50685	9.38529	1.85145
VAC-52	6wk	111.291	11.9496	16.8704	91.281		VAC-52	6wk	3.16306	3.16306	1	1.79903
VAC-53	6wk	114.521	15.1066	11.3165	97.0418		VAC-53	6wk	1	1	1	1
VAC-54	6wk	106.678	22.0884	8.41865	95.3114		VAC-54	6wk	1	2.81772	21.7291	13.1071
VAC-55	6wk	117.075	7.47664	4.82448	83.2107		VAC-55	6wk	1.33506	1.66667	13.9407	3.20775
VAC-56	6wk	104.472	78.3998	22.5959	97.9559		VAC-56	6wk	1.71981	1.4894	6.67746	3.29404
VAC-57	6wk	109.187	21.4589	83.6626	88.0367		VAC-57	6wk	1.00689	1	4.95617	1.98622
VAC-58	6wk	98.1724	8.65869	19.3533	92.9758		VAC-58	6wk	10.5521	1.78931	10.0644	7.95475
VAC-59	6wk	99.9028	10.446	2.96746	82.6762		VAC-59	6wk	2.54372	1	1.92178	1.12732
VAC-60	6wk	102.757	12.9505	6.95099	96.1233		VAC-60	6wk	11.9614	1.60397	8.05636	20.6685
VAC-61	6wk	99.0927	34.9113	4.40079	94.3787		VAC-61	6wk	3.37711	1	1	2.33459
VAC-62	6wk	107.679	19.364	28.9593	92.5646		VAC-62	6wk	8.46233	1.74458	10.0644	6.66431
VAC-63	6wk	99.881	9.55921	2.20039	81.9246		VAC-63	6wk	1.9262	1	1	1
VAC-64	6wk	109.934	30.3348	13.788	94.5855		VAC-64	6wk	1.03339	1	4.34929	4.49137
VAC-65	6wk	105.195	14.2623	2.11493	82.5277		VAC-65	6wk	1.19237	1	2.05664	2.61251
VAC-66	6wk	123.708	12.4685	25.0561	97.4857		VAC-66	6wk	1.39034	1	9.30372	1.34669
VAC-67	6wk	100.456	12.8448	10.2631	78.72		VAC-67	6wk	1.24536	1	1	2.75566
VAC-68	6wk	104.535	10.2567	3.57409	90.1678		VAC-68	6wk	3.44433	1	1	1
VAC-69	6wk	98.2236	78.3037	5.45417	98.1145		VAC-69	6wk	2.8599	2.36777	8.516	4.06911
VAC-70	6wk	129.065	17.8037	14.4914	95.4948		VAC-70	6wk	1.57612	1	17.3985	5.10226
VAC-71	6wk	94.4333	15.0189	9.7159	83.1058		VAC-71	6wk	3.76677	1	16.7472	4.73749
VAC-72	6wk	100.721	15.1763	47.7476	87.7282		VAC-72	6wk	2.06398	3.66808	61.4332	5.37387
VAC-73	6wk	120.873	147.153	30.0065	91.4802		VAC-73	6wk	2.51572	1.8881	67.1406	29.2949
VAC-74	6wk	110.379	20.8123	9.2921	92.3178		VAC-74	6wk	4.23117	1	3.38164	2.66926
VAC-75	6wk	96.8805	7.97199	2.30827	80.9696		VAC-75	6wk	2.36439	1	12.3713	3.15397
VAC-76	6wk	106.136	26.6222	14.0787	83.5301		VAC-76	6wk	1	1	18.2873	7.09942
VAC-77	6wk	111.093	20.6731	14.166	83.8109		VAC-77	6wk	2.78982	1	2.28052	1
VAC-78	6wk	104.41	20.8123	4.75593	88.2711		VAC-78	6wk	3.37977	2.10244	24.9597	4.20718
VAC-79	6wk	120.235	22.6205	14.4308	87.0585		VAC-79	6wk	1.90379	1	1	1
VAC-80	6wk	105.36	16.7048	21.2804	92.317		VAC-80	6wk	1.32485	1	1.11261	3.75772
VAC-81	6wk	116.025	15.514	23.1143	89.1125		VAC-81	6wk	1	1.89498	1.86608	2.75565
VAC-82	6wk	113.84	9.6028	4.0324	79.4414		VAC-82	6wk	1.1311	1	12.1295	2.21744
VAC-83	6wk	108.035	26.2498	7.01787	93.2017		VAC-83	6wk	4.34427	2.54247	1	1.64389
VAC-84	6wk	100.402	24.3703	1.16151	87.4157		VAC-84	6wk	6.06295	2.14717	6.60225	6.94715
VAC-85	6wk	117.959	8.71495	10.099	85.7636		VAC-85	6wk	1	1.41553	14.8738	3.03552
VAC-86	6wk	102.146	6.44884	3.8347	86.2188		VAC-86	6wk	1	1.01249	3.81433	1.22336
VAC-87	6wk	109.723	5.10076	12.3161	74.6034		VAC-87	6wk	4.45508	1	4.80192	5.76449
VAC-88	6wk	104.942	16.7959	1	86.2988		VAC-88	6wk	4.61734	4.61734	2.00491	1.7431
VAC-89	6wk	119.226	37.7804	46.2286	93.918		VAC-89	6wk	1.89134	1.46119	28.8145	6.97524
VAC-90	6wk	106.342	5.45599	2.65716	68.0237		VAC-90	6wk	1.41084	1	1	1
VAC-91	6wk	99.2148	10.5673	11.6816	80.0583		VAC-91	6wk	1	1	1	1
VAC-92	6wk	110.15	16.3248	20.6255	88.1612		VAC-92	6wk	14.9963	1.30498	4.25832	29.8002
VAC-93	6wk	117.047	12.2166	9.99751	84.4077		VAC-93	6wk	1	1.42916	1	1
VAC-94	6wk	75.32	8.65869	23.1862	50.7087		VAC-94	6wk	1.52489	1.11848	2.94118	1.13319
VAC-95	6wk	89.9761	5.73547	1	68.3635		VAC-95	6wk	1	1	1	1.21678
VAC-96	6wk	104.64	50.7689	16.6291	104.3		VAC-96	6wk	3.2657	1	18.1683	10.3827
VAC-97	6wk	76.1242	11.8781	1	61.9151		VAC-97	6wk	1.07175	1	1	1
VAC-98	6wk	106.138	19.0361	6.26957	88.8529		VAC-98	6wk	2.29974	1	8.22931	3.2413
VAC-99	6wk	106.083	18.5316	23.6542	88.6348		VAC-99	6wk	5.95372	1	1	1
VAC-100	6wk	117.647	23.3627	27.7736	87.4114		VAC-100	6wk	1	1.03563	32.593	17.392
VAC-101	6wk	108.552	24.061	51.4145	94.4875		VAC-101	6wk	5.87867	1	1	1
VAC-102	6wk	114.874	13.6997	6.37287	22.7689		VAC-102	6wk	1	1.07397	2.33017	1
VAC-103	6wk	110.203	18.6893	7.558	92.5196		VAC-103	6wk	2.54372	1.08145	12.7107	13.2236
VAC-104	6wk	122.311	18.5185	15.7917	84.8342		VAC-104	6wk	1	1	6.24013	1
VAC-105	6wk	109.423	12.2166	30.8586	94.9827		VAC-105	6wk	2.39938	9.39387	1	11.8968
VAC-106	6wk	116.1	26.0852	28.3215	80.0081		VAC-106	6wk	2.82169	1	20.3791	4.72005
VAC-107	6wk	108.535	34.6348	34.4687	90.8702		VAC-107	6wk	2.16718	1	4.7504	3.83596
VAC-108	6wk	94.1471	32.6464	5.3447	71.1855		VAC-108	6wk	1.03339	3.19834	7.24882	3.91876
VAC-109	6wk	99.2932	32.6219	30.4848	87.2855		VAC-109	6wk	1	1	1.38696	4.90014
VAC-110	6wk	100.761	24.6284	8.73045	87.4388		VAC-110	6wk	25.9429	1	6.96266	17.0506
VAC-111	6wk	107.931	62.0277	20.1381	90.0971		VAC-111	6wk	1	1	1	1
VAC-112	6wk	106.237	5.10076	5.72908	87.9914		VAC-112	6wk	1	1	2.49597	1
VAC-113	6wk	108.11	18.21	18.6564	88.3664		VAC-113	6wk	1.00324	1	3.79103	2.80476
VAC-114	6wk	110.011	12.0881	9.23135	96.5747		VAC-114	6wk	16.0153	16.0153	3.31424	10.5425
VAC-115	6wk	112.506	9.84492	18.1405	98.9101		VAC-115	6wk	5.90802	5.90802	18.5352	6.88852
VAC-116	6wk	101.823	9.18028	3.44991	77.4241		VAC-116	6wk	1	1	8.34697	1
VAC-117	6wk	109.132	19.4268	7.48744	97.3013		VAC-117	6wk	3.76295	3.76295	1	1.05332
VAC-118	6wk	110.779	13.722	5.89518	89.3608		VAC-118	6wk	2.16324	2.16324	128.682	34.3121
VAC-119	6wk	85.8308	6.43866	8.37835	62.0275		VAC-119	6wk	1.527	1.527	1	1
VAC-120	6wk	99.2164	7.54639	1.80078	80.3131		VAC-120	6wk	2.99945	1	1	1.27703
VAC-121	6wk	107.486	11.9969	6.1964	80.3985		VAC-121	6wk	1	1	9.66851	1
VAC-122	6wk	100.902	25.5654	4.80274	76.2845		VAC-122	6wk	2.12786	1	9.85267	2.02989
VAC-123	6wk	115.874	19.7394	9.62693	96.504		VAC-123	6wk	6.19527	1	8.19521	1.9693
VAC-124	6wk	110.341	28.0951	10.0343	93.1095		VAC-124	6wk	4.51935	1	1	1
VAC-125	6wk	115.559	30.3565	5.27444	92.3716		VAC-125	6wk	5.17842	1	2.11786	1.40376
VAC-126	6wk	117.433	57.4933	2.05832	97.5187		VAC-126	6wk	1.99605	1.33365	1.19705	1
VAC-127	6wk	109.465	17.8996	2.59434	82.7414		VAC-127	6wk	3.20121	1	10.221	2.67623
VAC-128	6wk	106.4	45.458	9.47684	86.5787		VAC-128	6wk	5.5362	1.35704	18.5083	3.66593
VAC-129	6wk	97.312	7.39747	2.85163	66.4145		VAC-129	6wk	1.44996	1	8.13382	1.06039
VAC-130	6wk	100.867	14.3733	1	67.7613		VAC-130	6wk	2.91875	1	1.07428	1
VAC-131	6wk	116.691	24.3703	11.0446	89.6051		VAC-131	6wk	83.5999	3.6454	10.1441	71.5881
VAC-132	6wk	106.615	6.57895	16.9195	94.4827		VAC-132	6wk	5.62802	1.2262	8.47458	2.25094
VAC-133	6wk	111.14	12.641	27.47	98.8487		VAC-133	6wk	1.19707	1	1	1.29248
VAC-134	6wk	113.182	14.9906	1.97601	100.179		VAC-134	6wk	2.32267	1	1	1.39413
VAC-135	6wk	113.28	29.5818	3.79323	93.9145		VAC-135	6wk	1	1	4.9435	1
VAC-136	6wk	104.541	14.1212	4.58716	92.509		VAC-136	6wk	1	1	33.1215	3.55794
VAC-137	6wk	106.746	23.2143	1.34086	90.7745		VAC-137	6wk	3.05521	1	1	1
VAC-138	6wk	111.532	71.0996	2.27594	94.5873		VAC-138	6wk	1	1	1	1
VAC-139	6wk	102.303	9.89192	14.132	87.799		VAC-139	6wk	3.09094	1	6.00282	4.02265
VAC-140	6wk	103.904	27.4671	2.50529	84.8236		VAC-140	6wk	1	1	1	1
VAC-141	6wk	104.786	10.7848	3.75794	83.0293		VAC-141	6wk	2.48347	1	9.46328	2.62852
VAC-142	6wk	117.151	22.2274	5.99859	100.359		VAC-142	6wk	1	2.38787	7.76836	1.26343
VAC-143	6wk	107.481	10.8553	15.9845	89.4886		VAC-143	6wk	1.4472	1	1	1
VAC-144	6wk	111.859	10.1034	1	87.6495		VAC-144	6wk	3.44828	1	5.29661	1
VAC-145	6wk	116.89	10.6438	4.67537	91.9408		VAC-145	6wk	1	1	1	1
VAC-146	6wk	95.704	12.9699	1.32322	79.2763		VAC-146	6wk	1	1	2.47175	1
VAC-147	6wk	96.6078	15.4222	1.10159	80.9481		VAC-147	6wk	1.84149	1	23.0226	1.83868
VAC-148	6wk	112.256	16.2131	4.1266	95.3778		VAC-148	6wk	2.20256	1	4.09605	1.5971
VAC-149	6wk	97.9053	7.11793	9.91432	83.7481		VAC-149	6wk	4.09821	1.16167	15.678	4.73762
VAC-150	6wk	91.0739	4.04745	14.3382	77.8815		VAC-150	6wk	8.62972	1	19.7034	3.62367
VAC-151	6wk	102.032	15.9339	7.18657	87.6889		VAC-151	6wk	2.32894	1	1.34181	1.18105
VAC-152	6wk	105.252	13.4915	13.0442	104.459		VAC-152	6wk	25.853	1	4.87288	18.6955
VAC-153	6wk	93.9347	20.4699	1	83.0222		VAC-153	6wk	1	1	1.9774	1
VAC-154	6wk	86.478	12.7006	3.81186	77.7778		VAC-154	6wk	1.11934	1	4.30791	1
VAC-155	6wk	107.629	19.6092	4.63368	94.4148		VAC-155	6wk	3.35801	1	30.1554	2.50973
VAC-156	6wk	95.1227	11.0723	4.51128	83.363		VAC-156	6wk	1	1	8.68644	1
VAC-157	6wk	87.5723	8.93231	1	74.0593		VAC-157	6wk	2.94277	1	6.14407	1
VAC-158	6wk	93.2937	5.14073	3.67197	80.963		VAC-158	6wk	2.43726	1	1	1
VAC-159	6wk	87.6348	5.09421	1	72.7111		VAC-159	6wk	1	1	3.10734	1
VAC-160	6wk	97.7888	17.5557	3.04211	87.2196		VAC-160	6wk	1	1	1	1
VAC-161	6wk	101.682	12.6471	3.72844	89.3681		VAC-161	6wk	1.05283	1	1	1.97717
VAC-162	6wk	103.525	29.2762	4.93415	98.9731		VAC-162	6wk	1	1	25.5655	4.64556
VAC-163	6wk	103.173	13.4235	2.39288	92.3381		VAC-163	6wk	1	1	1	1
VAC-164	6wk	105.207	11.2697	6.75199	90.6477		VAC-164	6wk	1	1.22846	1	1.1413
VAC-165	6wk	109.774	19.5843	21.2577	99.6367		VAC-165	6wk	1.21906	1	12.0631	2.41119
VAC-166	6wk	93.2863	4.13223	2.48562	83.9968		VAC-166	6wk	1	1	3.97533	1
VAC-167	6wk	104.022	98.1968	2.48562	98.2148		VAC-167	6wk	4.54378	1.08488	1	3.15062
VAC-168	6wk	97.0678	6.73679	9.27472	88.6256		VAC-168	6wk	1	1	1.0281	1
VAC-169	6wk	95.2251	14.4503	2.50417	88.1043		VAC-169	6wk	1.27447	1	1	1
CONV-1	Conv	30.8071	5.76382	4.57648	27.292		CONV-1	Conv	14.7338	1.33049	1	10.6746
CONV-2	Conv	12.1438	7.77882	5.04189	15.1168		CONV-2	Conv	4.85047	3.06901	1	6.98413
CONV-3	Conv	9.84634	2.60075	7.72572	10.6063		CONV-3	Conv	11.2509	1	2.35031	7.44048
CONV-4	Conv	68.0889	5.34208	5.21253	57.2316		CONV-4	Conv	50.1094	2.35941	22.272	39.8016
CONV-5	Conv	59.1526	7.82568	3.78529	45.9879		CONV-5	Conv	58.8804	13.234	1	52.3611
CONV-6	Conv	29.7926	3.1865	7.26032	23.6803		CONV-6	Conv	11.0868	2.07557	1	8.71032
CONV-7	Conv	44.8456	8.52858	29.6618	47.5568		CONV-7	Conv	16.4114	2.09331	11.1919	13.0754
CONV-8	Conv	5.7437	7.09934	18.7093	17.0616		CONV-8	Conv	59.7192	4.43498	46.1108	53.6111
CONV-9	Conv	11.1443	9.11434	4.12659	14.9207		CONV-9	Conv	3.40992	1.61433	37.3811	13.6905
CONV-10	Conv	65.1649	9.79381	24.5113	55.107		CONV-10	Conv	91.3567	17.6867	15.7806	87.8373
CONV-11	Conv	29.4346	5.27179	14.1638	25.9683		CONV-11	Conv	23.0671	1	1.84667	18.6508
CONV-12	Conv	11.3531	4.21743	11.4179	14.1036		CONV-12	Conv	7.36689	1.25954	1	8.49206
CONV-13	Conv	9.1004	1.7104	10.1458	9.51136		CONV-13	Conv	3.22757	1	54.9524	8.01587
CONV-14	Conv	5.44532	8.36457	4.45237	7.30512		CONV-14	Conv	22.3377	1	1	13.4325
CONV-15	Conv	48.5753	9.70009	7.78778	39.4999		CONV-15	Conv	11.2327	1	1	8.80952
CONV-16	Conv	77.3385	12.3243	25.9851	66.5958		CONV-16	Conv	85.3027	5.30424	14.9972	79.3452
CONV-17	Conv	1.29793	2.015	4.4834	5.32767		CONV-17	Conv	14.6244	1.72077	53.6654	10.8929
CONV-18	Conv	5.92272	3.77226	16.2737	12.2079		CONV-18	Conv	3.90226	1	10.2406	4.40476
CONV-19	Conv	25.3319	3.84255	25.1474	27.4555		CONV-19	Conv	28.7929	3.22867	37.2692	27.7778
CONV-20	Conv	68.253	22.3055	15.8083	59.9935		CONV-20	Conv	18.946	2.64325	34.3033	20.7937
CONV-21	Conv	18.0964	4.17057	11.8058	17.8951		CONV-21	Conv	7.84099	1	1	7.06349
CONV-22	Conv	41.5038	5.24836	12.8762	33.1917		CONV-22	Conv	9.68271	1	1	4.58333
CONV-23	Conv	21.647	6.209	41.4055	36.64		CONV-23	Conv	94.8031	17.8109	22.4398	94.8214
CONV-24	Conv	13.2776	4.02999	25.83	22.1278		CONV-24	Conv	10.8497	1.20632	10.2406	8.33333
CONV-25	Conv	1	1	1	1		CONV-25	Conv	3.00875	1	1	1
CONV-26	Conv	6.20618	4.47516	5.89513	9.62576		CONV-26	Conv	10.4121	1	1	5.85317
CONV-27	Conv	50.8429	11.4808	13.233	41.8532		CONV-27	Conv	32.1481	1.2418	9.62507	22.381
CONV-28	Conv	6.63882	2.46017	8.51691	8.40007		CONV-28	Conv	1	1	17.3475	1
CONV-29	Conv	29.8374	7.4508	10.7043	34.6462		CONV-29	Conv	9.79212	1.63207	27.0285	9.52381
CONV-30	Conv	14.0683	3.16307	11.3869	14.0056		CONV-30	Conv	15.4632	6.86535	1	12.9365
CONV-31	Conv	1	4.17057	4.32827	2.4187		CONV-31	Conv	2.18818	1	1.73475	1
CONV-32	Conv	23.5715	6.65417	2.1874	20.6406		CONV-32	Conv	10.7768	1	8.78567	7.38095
CONV-33	Conv	8.47382	2.7179	6.39156	11.0312		CONV-33	Conv	67.2684	6.42186	27.756	48.6905
CONV-34	Conv	80.1432	16.612	12.5659	64.1608		CONV-34	Conv	43.6907	5.8187	33.9675	38.6905
CONV-35	Conv	13.6804	4.17057	33.7419	24.9714		CONV-35	Conv	5.92633	3.61895	41.5221	13.869
CONV-36	Conv	27.5996	1	26.8849	26.8671		CONV-36	Conv	34.7009	1	1	23.5913
CONV-37	Conv	24.5711	7.02905	27.0711	32.0314		CONV-37	Conv	5.28811	1	3.52546	2.91667
CONV-38	Conv	47.71	14.5033	64.3655	56.6759		CONV-38	Conv	39.1138	1.72077	38.1645	33.1349
CONV-39	Conv	35.1932	14.597	7.89637	31.9987		CONV-39	Conv	34.391	5.21554	10.4645	28.9286
CONV-40	Conv	25.9287	40.0187	21.3	53.195		CONV-40	Conv	46.0795	27.8162	21.6004	54.7817
CONV-41	Conv	44.592	10.1921	8.17561	43.0299		CONV-41	Conv	24.1612	1.49015	3.13374	21.131
CONV-42	Conv	68.5365	11.5276	25.1784	62.9678		CONV-42	Conv	37.5638	1.50789	6.60325	32.4603
CONV-43	Conv	89.721	23.2662	63.8691	81.7944		CONV-43	Conv	62.892	3.35285	1	52.2024
CONV-44	Conv	9.47337	3.74883	4.15762	10.018		CONV-44	Conv	14.7885	1	1	10.6746
CONV-45	Conv	23.1986	5.9747	5.55383	21.6048		CONV-45	Conv	45.6601	3.12223	6.88304	39.0675
CONV-46	Conv	87.384	7.98592	31.3718	76.2137		CONV-46	Conv	69.9552	7.98909	22.4337	41.7801
CONV-47	Conv	11.7636	6.44288	7.77336	10.5674		CONV-47	Conv	6.79052	3.35152	20.4623	4.17131
CONV-48	Conv	12.1803	4.22306	1	8.09125		CONV-48	Conv	23.0408	1	1	10.5733
CONV-49	Conv	78.4239	12.3714	34.4334	67.1281		CONV-49	Conv	45.804	2.27981	16.8593	27.0132
CONV-50	Conv	42.9816	2.73416	11.7495	31.4681		CONV-50	Conv	44.2238	7.87217	30.9313	29.5561

## Sheet: Fig. 2
Figure 2
Amino acid changes in the spike protein
FIN-25	SR121	85HEL	HEL12-102
Genbank Accession:	Genbank Accession:	Genbank Accession:	Genbank Accession:
MW717675	MW717676	MW717677	MW717678
D614G	F59Y	DHV 69-70	T19I
45 % ΔYQTQT 674-678	P384L	DY144	D80A
41% R682W	D614G	N501Y	D215G
	P812S	A570D	DALH 243-245
	8 % ΔYQTQT 674-678	D614G	K417N
	7% R682W	P681H	E484K
		T716I	N501Y
		S982A	D614G
		D1118H	A701V
		A831V

## Sheet: Fig. 3
Figure 3
Sample ID	Sample group	FIN-25 (MNT titre)	85HEL (MNT titre)	HEL12-102 (MNT titre)	SR121 (MNT titre)
VAC-1	0d	10	10	10	10
VAC-2	0d	10	10	10	10
VAC-3	0d	10	10	10	10
VAC-4	0d	10	10	10	10
VAC-5	0d	10	10	10	10
VAC-6	0d	10	10	10	10
VAC-7	0d	10	10	10	NA
VAC-8	0d	10	10	10	10
VAC-9	0d	10	10	10	10
VAC-10	0d	10	10	10	NA
VAC-11	0d	10	10	10	10
VAC-12	0d	10	10	10	NA
VAC-13	0d	10	10	10	10
VAC-14	0d	10	10	10	NA
VAC-15	0d	10	10	10	NA
VAC-16	0d	10	10	10	10
VAC-17	0d	10	10	10	10
VAC-18	0d	10	10	10	10
VAC-19	0d	10	10	10	10
VAC-20	0d	10	10	10	10
VAC-21	0d	10	10	10	10
VAC-22	0d	10	10	10	10
VAC-23	0d	10	10	10	10
VAC-24	0d	10	10	10	10
VAC-25	0d	10	10	10	10
VAC-26	0d	10	10	10	10
VAC-27	0d	10	10	10	10
VAC-28	0d	10	10	10	10
VAC-29	0d	10	10	10	NA
VAC-30	0d	10	10	10	NA
VAC-31	0d	10	10	10	10
VAC-32	0d	10	10	10	10
VAC-33	0d	10	10	10	10
VAC-34	0d	10	10	10	10
VAC-35	0d	10	10	10	NA
VAC-36	0d	10	10	10	10
VAC-37	0d	10	10	10	10
VAC-38	0d	10	10	10	10
VAC-39	0d	10	10	10	10
VAC-40	0d	10	10	10	10
VAC-41	0d	10	10	10	NA
VAC-42	0d	10	10	10	10
VAC-43	0d	10	10	10	10
VAC-44	0d	10	10	10	NA
VAC-45	0d	10	10	10	10
VAC-46	0d	10	10	10	10
VAC-47	0d	10	10	10	10
VAC-48	0d	10	10	10	NA
VAC-49	0d	10	10	10	NA
VAC-50	0d	10	10	10	10
VAC-51	0d	10	10	10	10
VAC-52	0d	10	10	10	10
VAC-53	0d	10	10	10	10
VAC-54	0d	10	10	10	10
VAC-55	0d	10	10	10	10
VAC-56	0d	10	10	10	10
VAC-57	0d	10	10	10	10
VAC-58	0d	10	10	10	NA
VAC-59	0d	10	10	10	10
VAC-60	0d	10	10	10	10
VAC-61	0d	10	10	10	10
VAC-62	0d	10	10	10	10
VAC-63	0d	10	10	10	10
VAC-64	0d	10	10	10	10
VAC-65	0d	10	10	10	10
VAC-66	0d	10	10	10	10
VAC-67	0d	10	10	10	10
VAC-68	0d	10	10	10	10
VAC-69	0d	10	10	10	10
VAC-70	0d	10	10	10	10
VAC-71	0d	10	10	10	NA
VAC-72	0d	10	10	10	10
VAC-73	0d	10	10	10	NA
VAC-74	0d	10	10	10	NA
VAC-75	0d	10	10	10	NA
VAC-76	0d	10	10	10	NA
VAC-77	0d	10	10	10	10
VAC-78	0d	10	10	10	10
VAC-79	0d	10	10	10	NA
VAC-80	0d	10	10	10	10
VAC-81	0d	10	10	10	10
VAC-82	0d	10	10	10	10
VAC-83	0d	10	10	10	10
VAC-84	0d	10	10	10	10
VAC-85	0d	10	10	10	10
VAC-86	0d	10	10	10	10
VAC-87	0d	10	10	10	10
VAC-88	0d	10	10	10	10
VAC-89	0d	10	10	10	10
VAC-90	0d	10	10	10	NA
VAC-91	0d	10	10	10	NA
VAC-92	0d	10	10	10	10
VAC-93	0d	10	10	10	10
VAC-94	0d	10	10	10	10
VAC-95	0d	10	10	10	10
VAC-96	0d	10	10	10	10
VAC-97	0d	10	10	10	10
VAC-98	0d	10	10	10	10
VAC-99	0d	10	10	10	10
VAC-100	0d	10	10	10	10
VAC-101	0d	10	10	10	10
VAC-102	0d	10	10	10	NA
VAC-103	0d	10	10	10	10
VAC-104	0d	10	10	10	NA
VAC-105	0d	10	10	10	NA
VAC-106	0d	10	10	10	NA
VAC-107	0d	10	10	10	NA
VAC-108	0d	10	10	10	10
VAC-109	0d	10	10	10	10
VAC-110	0d	10	10	10	10
VAC-111	0d	10	10	10	NA
VAC-112	0d	10	10	10	NA
VAC-113	0d	10	10	10	10
VAC-114	0d	10	10	10	NA
VAC-115	0d	10	10	10	NA
VAC-116	0d	10	10	10	NA
VAC-117	0d	10	10	10	NA
VAC-118	0d	10	10	10	NA
VAC-119	0d	10	10	10	NA
VAC-120	0d	10	10	10	NA
VAC-121	0d	10	10	10	NA
VAC-122	0d	10	10	10	NA
VAC-123	0d	10	10	10	NA
VAC-124	0d	10	10	10	NA
VAC-125	0d	10	10	10	NA
VAC-126	0d	10	10	10	NA
VAC-127	0d	10	10	10	NA
VAC-128	0d	10	10	10	NA
VAC-129	0d	10	10	10	NA
VAC-130	0d	10	10	10	NA
VAC-131	0d	10	10	10	10
VAC-132	0d	10	10	10	NA
VAC-133	0d	10	10	10	NA
VAC-134	0d	10	10	10	NA
VAC-135	0d	10	10	10	NA
VAC-136	0d	10	10	10	NA
VAC-137	0d	10	10	10	NA
VAC-138	0d	10	10	10	NA
VAC-139	0d	10	10	10	NA
VAC-140	0d	10	10	10	NA
VAC-141	0d	10	10	10	NA
VAC-142	0d	10	10	10	NA
VAC-143	0d	10	10	10	NA
VAC-144	0d	10	10	10	NA
VAC-145	0d	10	10	10	NA
VAC-146	0d	10	10	10	NA
VAC-147	0d	10	10	10	NA
VAC-148	0d	10	10	10	NA
VAC-149	0d	10	10	10	NA
VAC-150	0d	10	10	10	NA
VAC-151	0d	10	10	10	NA
VAC-152	0d	10	10	10	NA
VAC-153	0d	10	10	10	NA
VAC-154	0d	10	10	10	NA
VAC-155	0d	10	10	10	NA
VAC-156	0d	10	10	10	NA
VAC-157	0d	10	10	10	NA
VAC-158	0d	10	10	10	NA
VAC-159	0d	10	10	10	NA
VAC-160	0d	10	10	10	NA
VAC-161	0d	10	10	10	NA
VAC-162	0d	10	10	10	NA
VAC-163	0d	10	10	10	NA
VAC-164	0d	10	10	10	NA
VAC-165	0d	10	10	10	NA
VAC-166	0d	10	10	10	NA
VAC-167	0d	10	10	10	NA
VAC-168	0d	10	10	10	NA
VAC-169	0d	10	10	10	NA
VAC-1	3wk	80	40	10	80
VAC-2	3wk	10	10	10	20
VAC-3	3wk	10	10	10	20
VAC-4	3wk	40	80	10	80
VAC-5	3wk	20	10	10	20
VAC-6	3wk	80	40	40	40
VAC-7	3wk	40	80	10	NA
VAC-8	3wk	20	20	10	80
VAC-9	3wk	80	20	20	40
VAC-10	3wk	40	40	10	NA
VAC-11	3wk	20	10	10	20
VAC-12	3wk	20	10	10	NA
VAC-13	3wk	10	10	10	20
VAC-14	3wk	10	10	10	NA
VAC-15	3wk	10	10	10	NA
VAC-16	3wk	10	20	10	40
VAC-17	3wk	80	80	40	80
VAC-18	3wk	20	20	10	40
VAC-19	3wk	160	160	10	80
VAC-20	3wk	80	40	10	80
VAC-21	3wk	10	10	20	20
VAC-22	3wk	10	40	10	40
VAC-23	3wk	40	80	40	40
VAC-24	3wk	40	40	160	80
VAC-25	3wk	40	40	10	40
VAC-26	3wk	160	160	10	160
VAC-27	3wk	10	40	10	40
VAC-28	3wk	NA	NA	NA	NA
VAC-29	3wk	640	1280	320	NA
VAC-30	3wk	10	40	10	NA
VAC-31	3wk	160	80	10	160
VAC-32	3wk	20	10	10	20
VAC-33	3wk	10	20	10	10
VAC-34	3wk	40	20	10	80
VAC-35	3wk	80	40	20	NA
VAC-36	3wk	10	10	10	20
VAC-37	3wk	40	80	20	40
VAC-38	3wk	80	40	10	40
VAC-39	3wk	20	20	10	20
VAC-40	3wk	10	10	10	20
VAC-41	3wk	40	40	10	NA
VAC-42	3wk	40	10	40	40
VAC-43	3wk	20	10	10	40
VAC-44	3wk	20	20	10	NA
VAC-45	3wk	10	10	10	10
VAC-46	3wk	80	40	20	80
VAC-47	3wk	10	10	10	10
VAC-48	3wk	20	10	10	NA
VAC-49	3wk	40	40	10	NA
VAC-50	3wk	10	10	10	10
VAC-51	3wk	10	10	10	20
VAC-52	3wk	10	10	10	20
VAC-53	3wk	20	20	10	40
VAC-54	3wk	80	80	10	80
VAC-55	3wk	10	10	10	20
VAC-56	3wk	40	20	10	40
VAC-57	3wk	40	20	20	80
VAC-58	3wk	10	20	10	NA
VAC-59	3wk	10	10	10	10
VAC-60	3wk	20	20	10	40
VAC-61	3wk	40	40	10	20
VAC-62	3wk	40	80	10	80
VAC-63	3wk	20	10	10	10
VAC-64	3wk	80	40	10	80
VAC-65	3wk	20	10	10	40
VAC-66	3wk	80	80	20	80
VAC-67	3wk	10	10	10	10
VAC-68	3wk	10	10	10	10
VAC-69	3wk	10	20	10	20
VAC-70	3wk	20	80	20	40
VAC-71	3wk	10	20	10	NA
VAC-72	3wk	80	40	10	80
VAC-73	3wk	10	20	10	NA
VAC-74	3wk	20	40	10	NA
VAC-75	3wk	10	10	10	NA
VAC-76	3wk	320	320	80	NA
VAC-77	3wk	10	10	10	20
VAC-78	3wk	20	10	10	20
VAC-79	3wk	10	20	10	NA
VAC-80	3wk	80	80	10	80
VAC-81	3wk	20	20	10	40
VAC-82	3wk	20	40	10	40
VAC-83	3wk	10	10	10	10
VAC-84	3wk	10	10	10	20
VAC-85	3wk	20	40	10	40
VAC-86	3wk	10	10	10	10
VAC-87	3wk	10	10	10	20
VAC-88	3wk	40	20	10	20
VAC-89	3wk	40	80	10	40
VAC-90	3wk	10	10	10	NA
VAC-91	3wk	20	20	10	NA
VAC-92	3wk	NA	NA	NA	NA
VAC-93	3wk	10	20	10	40
VAC-94	3wk	20	10	10	40
VAC-95	3wk	10	10	10	10
VAC-96	3wk	20	20	10	40
VAC-97	3wk	10	10	10	10
VAC-98	3wk	20	20	10	20
VAC-99	3wk	10	10	10	10
VAC-100	3wk	160	320	40	40
VAC-101	3wk	40	20	10	40
VAC-102	3wk	10	20	20	NA
VAC-103	3wk	40	20	10	80
VAC-104	3wk	10	10	10	NA
VAC-105	3wk	20	40	10	NA
VAC-106	3wk	10	20	10	NA
VAC-107	3wk	10	20	10	NA
VAC-108	3wk	10	10	10	10
VAC-109	3wk	40	20	10	20
VAC-110	3wk	20	20	10	20
VAC-111	3wk	10	20	10	NA
VAC-112	3wk	10	10	10	NA
VAC-113	3wk	80	40	80	80
VAC-114	3wk	40	10	10	NA
VAC-115	3wk	320	320	20	NA
VAC-116	3wk	20	40	10	NA
VAC-117	3wk	80	80	10	NA
VAC-118	3wk	20	10	10	NA
VAC-119	3wk	20	10	10	NA
VAC-120	3wk	10	10	10	NA
VAC-121	3wk	40	40	10	NA
VAC-122	3wk	20	10	10	NA
VAC-123	3wk	20	40	10	NA
VAC-124	3wk	80	80	10	NA
VAC-125	3wk	40	20	10	NA
VAC-126	3wk	80	80	10	NA
VAC-127	3wk	10	10	10	NA
VAC-128	3wk	10	10	10	NA
VAC-129	3wk	10	10	10	NA
VAC-130	3wk	10	10	10	NA
VAC-131	3wk	160	320	20	80
VAC-132	3wk	10	20	10	NA
VAC-133	3wk	80	80	40	NA
VAC-134	3wk	20	40	10	NA
VAC-135	3wk	80	80	20	NA
VAC-136	3wk	10	10	10	NA
VAC-137	3wk	20	20	10	NA
VAC-138	3wk	20	20	10	NA
VAC-139	3wk	40	40	10	NA
VAC-140	3wk	20	40	10	NA
VAC-141	3wk	20	20	10	NA
VAC-142	3wk	80	80	10	NA
VAC-143	3wk	80	40	10	NA
VAC-144	3wk	20	20	10	NA
VAC-145	3wk	40	20	10	NA
VAC-146	3wk	20	10	10	NA
VAC-147	3wk	10	10	10	NA
VAC-148	3wk	40	40	10	NA
VAC-149	3wk	40	10	10	NA
VAC-150	3wk	10	10	10	NA
VAC-151	3wk	20	40	10	NA
VAC-152	3wk	10	20	10	NA
VAC-153	3wk	40	20	10	NA
VAC-154	3wk	20	20	10	NA
VAC-155	3wk	40	40	10	NA
VAC-156	3wk	20	20	10	NA
VAC-157	3wk	20	40	10	NA
VAC-158	3wk	10	10	10	NA
VAC-159	3wk	10	10	10	NA
VAC-160	3wk	10	10	10	NA
VAC-161	3wk	10	10	10	NA
VAC-162	3wk	20	20	10	NA
VAC-163	3wk	80	80	20	NA
VAC-164	3wk	10	10	10	NA
VAC-165	3wk	20	20	10	NA
VAC-166	3wk	40	80	20	NA
VAC-167	3wk	640	1280	160	NA
VAC-168	3wk	20	40	10	NA
VAC-169	3wk	10	10	10	NA
VAC-1	6wk	640	640	160	1280
VAC-2	6wk	80	160	40	320
VAC-3	6wk	160	160	40	160
VAC-4	6wk	160	160	40	320
VAC-5	6wk	80	40	20	80
VAC-6	6wk	320	160	80	320
VAC-7	6wk	320	320	160	NA
VAC-8	6wk	320	640	80	320
VAC-9	6wk	1280	320	320	1280
VAC-10	6wk	320	320	40	NA
VAC-11	6wk	160	320	40	320
VAC-12	6wk	80	160	40	NA
VAC-13	6wk	160	160	40	160
VAC-14	6wk	160	160	40	NA
VAC-15	6wk	160	160	40	NA
VAC-16	6wk	640	160	80	320
VAC-17	6wk	640	320	160	640
VAC-18	6wk	640	320	80	640
VAC-19	6wk	320	640	80	320
VAC-20	6wk	1280	640	160	320
VAC-21	6wk	160	160	320	160
VAC-22	6wk	320	160	80	640
VAC-23	6wk	320	640	160	320
VAC-24	6wk	160	320	160	320
VAC-25	6wk	1280	1280	640	1280
VAC-26	6wk	160	160	160	160
VAC-27	6wk	160	320	80	320
VAC-28	6wk	640	1280	320	1280
VAC-29	6wk	1280	2560	640	NA
VAC-30	6wk	320	320	80	NA
VAC-31	6wk	640	160	80	640
VAC-32	6wk	160	80	20	80
VAC-33	6wk	160	320	80	160
VAC-34	6wk	320	320	40	320
VAC-35	6wk	640	640	80	NA
VAC-36	6wk	160	160	40	320
VAC-37	6wk	320	1280	160	1280
VAC-38	6wk	320	640	40	640
VAC-39	6wk	320	320	80	160
VAC-40	6wk	80	80	20	80
VAC-41	6wk	160	320	80	NA
VAC-42	6wk	640	640	80	320
VAC-43	6wk	320	640	160	640
VAC-44	6wk	320	320	80	NA
VAC-45	6wk	160	160	10	160
VAC-46	6wk	320	320	40	320
VAC-47	6wk	320	320	80	160
VAC-48	6wk	160	160	40	NA
VAC-49	6wk	80	160	40	NA
VAC-50	6wk	80	80	80	160
VAC-51	6wk	160	80	10	160
VAC-52	6wk	160	640	40	160
VAC-53	6wk	160	160	40	160
VAC-54	6wk	320	320	40	320
VAC-55	6wk	160	160	20	320
VAC-56	6wk	160	640	80	160
VAC-57	6wk	320	320	160	640
VAC-58	6wk	160	160	40	NA
VAC-59	6wk	160	160	40	160
VAC-60	6wk	160	160	40	320
VAC-61	6wk	320	160	80	160
VAC-62	6wk	320	320	80	320
VAC-63	6wk	80	160	20	160
VAC-64	6wk	640	320	160	640
VAC-65	6wk	160	160	40	160
VAC-66	6wk	320	640	320	320
VAC-67	6wk	80	160	40	160
VAC-68	6wk	160	160	40	320
VAC-69	6wk	160	160	40	320
VAC-70	6wk	640	640	80	640
VAC-71	6wk	160	160	40	NA
VAC-72	6wk	320	320	80	320
VAC-73	6wk	320	320	40	NA
VAC-74	6wk	320	640	160	NA
VAC-75	6wk	80	80	20	NA
VAC-76	6wk	320	320	80	NA
VAC-77	6wk	320	320	80	160
VAC-78	6wk	320	320	40	160
VAC-79	6wk	320	320	40	NA
VAC-80	6wk	320	320	80	320
VAC-81	6wk	320	320	160	320
VAC-82	6wk	160	80	20	160
VAC-83	6wk	640	320	160	320
VAC-84	6wk	160	160	20	160
VAC-85	6wk	160	320	40	320
VAC-86	6wk	160	160	80	160
VAC-87	6wk	160	160	20	160
VAC-88	6wk	320	160	40	160
VAC-89	6wk	640	640	160	1280
VAC-90	6wk	80	160	10	NA
VAC-91	6wk	160	160	20	NA
VAC-92	6wk	320	320	40	640
VAC-93	6wk	320	320	160	320
VAC-94	6wk	80	160	40	80
VAC-95	6wk	40	40	40	80
VAC-96	6wk	320	160	80	320
VAC-97	6wk	40	20	10	40
VAC-98	6wk	320	320	40	320
VAC-99	6wk	320	160	40	160
VAC-100	6wk	320	640	160	640
VAC-101	6wk	640	1280	40	320
VAC-102	6wk	160	160	10	NA
VAC-103	6wk	640	640	160	1280
VAC-104	6wk	80	160	10	NA
VAC-105	6wk	160	320	40	NA
VAC-106	6wk	80	320	80	NA
VAC-107	6wk	80	160	20	NA
VAC-108	6wk	80	40	10	80
VAC-109	6wk	160	160	40	80
VAC-110	6wk	160	320	40	160
VAC-111	6wk	160	320	40	NA
VAC-112	6wk	160	320	20	NA
VAC-113	6wk	160	160	160	160
VAC-114	6wk	320	160	40	NA
VAC-115	6wk	640	640	40	NA
VAC-116	6wk	160	160	20	NA
VAC-117	6wk	320	320	80	NA
VAC-118	6wk	160	160	40	NA
VAC-119	6wk	160	80	20	NA
VAC-120	6wk	80	80	10	NA
VAC-121	6wk	320	160	20	NA
VAC-122	6wk	160	160	40	NA
VAC-123	6wk	640	640	160	NA
VAC-124	6wk	640	320	80	NA
VAC-125	6wk	320	320	40	NA
VAC-126	6wk	320	320	40	NA
VAC-127	6wk	160	80	20	NA
VAC-128	6wk	160	80	40	NA
VAC-129	6wk	80	80	20	NA
VAC-130	6wk	160	80	10	NA
VAC-131	6wk	1280	2560	160	640
VAC-132	6wk	160	160	40	NA
VAC-133	6wk	320	640	80	NA
VAC-134	6wk	320	320	20	NA
VAC-135	6wk	320	320	40	NA
VAC-136	6wk	320	320	20	NA
VAC-137	6wk	160	320	40	NA
VAC-138	6wk	320	320	40	NA
VAC-139	6wk	320	160	40	NA
VAC-140	6wk	160	160	20	NA
VAC-141	6wk	320	160	10	NA
VAC-142	6wk	640	320	40	NA
VAC-143	6wk	640	320	40	NA
VAC-144	6wk	320	320	40	NA
VAC-145	6wk	640	320	40	NA
VAC-146	6wk	320	320	10	NA
VAC-147	6wk	320	160	20	NA
VAC-148	6wk	320	320	40	NA
VAC-149	6wk	320	160	40	NA
VAC-150	6wk	160	160	10	NA
VAC-151	6wk	160	160	20	NA
VAC-152	6wk	320	320	80	NA
VAC-153	6wk	160	160	20	NA
VAC-154	6wk	80	160	20	NA
VAC-155	6wk	320	160	40	NA
VAC-156	6wk	160	160	20	NA
VAC-157	6wk	160	160	20	NA
VAC-158	6wk	40	80	40	NA
VAC-159	6wk	80	80	10	NA
VAC-160	6wk	320	320	20	NA
VAC-161	6wk	160	320	20	NA
VAC-162	6wk	320	320	40	NA
VAC-163	6wk	320	320	80	NA
VAC-164	6wk	160	160	40	NA
VAC-165	6wk	640	320	80	NA
VAC-166	6wk	80	80	40	NA
VAC-167	6wk	1280	1280	160	NA
VAC-168	6wk	80	160	20	NA
VAC-169	6wk	160	320	40	NA
CONV-1	Conv	80	80	80	20
CONV-2	Conv	80	40	80	10
CONV-3	Conv	10	80	20	10
CONV-4	Conv	40	80	80	20
CONV-5	Conv	40	160	80	20
CONV-6	Conv	40	80	40	20
CONV-7	Conv	80	160	160	40
CONV-8	Conv	320	320	80	20
CONV-9	Conv	40	80	80	10
CONV-10	Conv	320	160	80	10
CONV-11	Conv	40	80	40	20
CONV-12	Conv	80	80	80	20
CONV-13	Conv	80	160	160	10
CONV-14	Conv	20	20	20	10
CONV-15	Conv	80	80	80	10
CONV-16	Conv	160	160	160	40
CONV-17	Conv	10	40	20	10
CONV-18	Conv	40	40	80	10
CONV-19	Conv	40	80	160	10
CONV-20	Conv	80	160	160	20
CONV-21	Conv	40	40	40	20
CONV-22	Conv	40	40	80	20
CONV-23	Conv	160	80	320	80
CONV-24	Conv	40	160	80	10
CONV-25	Conv	10	10	10	10
CONV-26	Conv	10	80	40	10
CONV-27	Conv	40	80	80	20
CONV-28	Conv	20	20	20	10
CONV-29	Conv	10	80	20	10
CONV-30	Conv	40	40	80	10
CONV-31	Conv	10	10	10	10
CONV-32	Conv	20	40	40	10
CONV-33	Conv	80	80	80	20
CONV-34	Conv	160	80	160	20
CONV-35	Conv	160	320	160	20
CONV-36	Conv	320	640	320	20
CONV-37	Conv	160	160	160	40
CONV-38	Conv	160	320	160	20
CONV-39	Conv	80	80	80	20
CONV-40	Conv	10	320	160	20
CONV-41	Conv	80	80	80	10
CONV-42	Conv	80	160	80	20
CONV-43	Conv	160	160	160	20
CONV-44	Conv	40	40	20	10
CONV-45	Conv	80	40	80	20
CONV-46	Conv	160	320	320	20
CONV-47	Conv	80	80	80	20
CONV-48	Conv	20	40	40	10
CONV-49	Conv	160	320	160	40
CONV-50	Conv	80	80	80	10

## Sheet: Fig. 4
Figure 4
Sample ID	Sample group	FIN-25 (MNT titre)	85HEL (MNT titre)	HEL12-102 (MNT titre)	SR121 (MNT titre)
VAC-1	0d	10	10	10	10
VAC-2	0d	10	10	10	10
VAC-3	0d	10	10	10	10
VAC-4	0d	10	10	10	10
VAC-5	0d	10	10	10	10
VAC-6	0d	10	10	10	10
VAC-7	0d	10	10	10	NA
VAC-8	0d	10	10	10	10
VAC-9	0d	10	10	10	10
VAC-10	0d	10	10	10	NA
VAC-11	0d	10	10	10	10
VAC-12	0d	10	10	10	NA
VAC-13	0d	10	10	10	10
VAC-14	0d	10	10	10	NA
VAC-15	0d	10	10	10	NA
VAC-16	0d	10	10	10	10
VAC-17	0d	10	10	10	10
VAC-18	0d	10	10	10	10
VAC-19	0d	10	10	10	10
VAC-20	0d	10	10	10	10
VAC-21	0d	10	10	10	10
VAC-22	0d	10	10	10	10
VAC-23	0d	10	10	10	10
VAC-24	0d	10	10	10	10
VAC-25	0d	10	10	10	10
VAC-26	0d	10	10	10	10
VAC-27	0d	10	10	10	10
VAC-28	0d	10	10	10	10
VAC-29	0d	10	10	10	NA
VAC-30	0d	10	10	10	NA
VAC-31	0d	10	10	10	10
VAC-32	0d	10	10	10	10
VAC-33	0d	10	10	10	10
VAC-34	0d	10	10	10	10
VAC-35	0d	10	10	10	NA
VAC-36	0d	10	10	10	10
VAC-37	0d	10	10	10	10
VAC-38	0d	10	10	10	10
VAC-39	0d	10	10	10	10
VAC-40	0d	10	10	10	10
VAC-41	0d	10	10	10	NA
VAC-42	0d	10	10	10	10
VAC-43	0d	10	10	10	10
VAC-44	0d	10	10	10	NA
VAC-45	0d	10	10	10	10
VAC-46	0d	10	10	10	10
VAC-47	0d	10	10	10	10
VAC-48	0d	10	10	10	NA
VAC-49	0d	10	10	10	NA
VAC-50	0d	10	10	10	10
VAC-51	0d	10	10	10	10
VAC-52	0d	10	10	10	10
VAC-53	0d	10	10	10	10
VAC-54	0d	10	10	10	10
VAC-55	0d	10	10	10	10
VAC-56	0d	10	10	10	10
VAC-57	0d	10	10	10	10
VAC-58	0d	10	10	10	NA
VAC-59	0d	10	10	10	10
VAC-60	0d	10	10	10	10
VAC-61	0d	10	10	10	10
VAC-62	0d	10	10	10	10
VAC-63	0d	10	10	10	10
VAC-64	0d	10	10	10	10
VAC-65	0d	10	10	10	10
VAC-66	0d	10	10	10	10
VAC-67	0d	10	10	10	10
VAC-68	0d	10	10	10	10
VAC-69	0d	10	10	10	10
VAC-70	0d	10	10	10	10
VAC-71	0d	10	10	10	NA
VAC-72	0d	10	10	10	10
VAC-73	0d	10	10	10	NA
VAC-74	0d	10	10	10	NA
VAC-75	0d	10	10	10	NA
VAC-76	0d	10	10	10	NA
VAC-77	0d	10	10	10	10
VAC-78	0d	10	10	10	10
VAC-79	0d	10	10	10	NA
VAC-80	0d	10	10	10	10
VAC-81	0d	10	10	10	10
VAC-82	0d	10	10	10	10
VAC-83	0d	10	10	10	10
VAC-84	0d	10	10	10	10
VAC-85	0d	10	10	10	10
VAC-86	0d	10	10	10	10
VAC-87	0d	10	10	10	10
VAC-88	0d	10	10	10	10
VAC-89	0d	10	10	10	10
VAC-90	0d	10	10	10	NA
VAC-91	0d	10	10	10	NA
VAC-92	0d	10	10	10	10
VAC-93	0d	10	10	10	10
VAC-94	0d	10	10	10	10
VAC-95	0d	10	10	10	10
VAC-96	0d	10	10	10	10
VAC-97	0d	10	10	10	10
VAC-98	0d	10	10	10	10
VAC-99	0d	10	10	10	10
VAC-100	0d	10	10	10	10
VAC-101	0d	10	10	10	10
VAC-102	0d	10	10	10	NA
VAC-103	0d	10	10	10	10
VAC-104	0d	10	10	10	NA
VAC-105	0d	10	10	10	NA
VAC-106	0d	10	10	10	NA
VAC-107	0d	10	10	10	NA
VAC-108	0d	10	10	10	10
VAC-109	0d	10	10	10	10
VAC-110	0d	10	10	10	10
VAC-111	0d	10	10	10	NA
VAC-112	0d	10	10	10	NA
VAC-113	0d	10	10	10	10
VAC-114	0d	10	10	10	NA
VAC-115	0d	10	10	10	NA
VAC-116	0d	10	10	10	NA
VAC-117	0d	10	10	10	NA
VAC-118	0d	10	10	10	NA
VAC-119	0d	10	10	10	NA
VAC-120	0d	10	10	10	NA
VAC-121	0d	10	10	10	NA
VAC-122	0d	10	10	10	NA
VAC-123	0d	10	10	10	NA
VAC-124	0d	10	10	10	NA
VAC-125	0d	10	10	10	NA
VAC-126	0d	10	10	10	NA
VAC-127	0d	10	10	10	NA
VAC-128	0d	10	10	10	NA
VAC-129	0d	10	10	10	NA
VAC-130	0d	10	10	10	NA
VAC-131	0d	10	10	10	10
VAC-132	0d	10	10	10	NA
VAC-133	0d	10	10	10	NA
VAC-134	0d	10	10	10	NA
VAC-135	0d	10	10	10	NA
VAC-136	0d	10	10	10	NA
VAC-137	0d	10	10	10	NA
VAC-138	0d	10	10	10	NA
VAC-139	0d	10	10	10	NA
VAC-140	0d	10	10	10	NA
VAC-141	0d	10	10	10	NA
VAC-142	0d	10	10	10	NA
VAC-143	0d	10	10	10	NA
VAC-144	0d	10	10	10	NA
VAC-145	0d	10	10	10	NA
VAC-146	0d	10	10	10	NA
VAC-147	0d	10	10	10	NA
VAC-148	0d	10	10	10	NA
VAC-149	0d	10	10	10	NA
VAC-150	0d	10	10	10	NA
VAC-151	0d	10	10	10	NA
VAC-152	0d	10	10	10	NA
VAC-153	0d	10	10	10	NA
VAC-154	0d	10	10	10	NA
VAC-155	0d	10	10	10	NA
VAC-156	0d	10	10	10	NA
VAC-157	0d	10	10	10	NA
VAC-158	0d	10	10	10	NA
VAC-159	0d	10	10	10	NA
VAC-160	0d	10	10	10	NA
VAC-161	0d	10	10	10	NA
VAC-162	0d	10	10	10	NA
VAC-163	0d	10	10	10	NA
VAC-164	0d	10	10	10	NA
VAC-165	0d	10	10	10	NA
VAC-166	0d	10	10	10	NA
VAC-167	0d	10	10	10	NA
VAC-168	0d	10	10	10	NA
VAC-169	0d	10	10	10	NA
VAC-1	3wk	80	40	10	80
VAC-2	3wk	10	10	10	20
VAC-3	3wk	10	10	10	20
VAC-4	3wk	40	80	10	80
VAC-5	3wk	20	10	10	20
VAC-6	3wk	80	40	40	40
VAC-7	3wk	40	80	10	NA
VAC-8	3wk	20	20	10	80
VAC-9	3wk	80	20	20	40
VAC-10	3wk	40	40	10	NA
VAC-11	3wk	20	10	10	20
VAC-12	3wk	20	10	10	NA
VAC-13	3wk	10	10	10	20
VAC-14	3wk	10	10	10	NA
VAC-15	3wk	10	10	10	NA
VAC-16	3wk	10	20	10	40
VAC-17	3wk	80	80	40	80
VAC-18	3wk	20	20	10	40
VAC-19	3wk	160	160	10	80
VAC-20	3wk	80	40	10	80
VAC-21	3wk	10	10	20	20
VAC-22	3wk	10	40	10	40
VAC-23	3wk	40	80	40	40
VAC-24	3wk	40	40	160	80
VAC-25	3wk	40	40	10	40
VAC-26	3wk	160	160	10	160
VAC-27	3wk	10	40	10	40
VAC-28	3wk	NA	NA	NA	NA
VAC-29	3wk	640	1280	320	NA
VAC-30	3wk	10	40	10	NA
VAC-31	3wk	160	80	10	160
VAC-32	3wk	20	10	10	20
VAC-33	3wk	10	20	10	10
VAC-34	3wk	40	20	10	80
VAC-35	3wk	80	40	20	NA
VAC-36	3wk	10	10	10	20
VAC-37	3wk	40	80	20	40
VAC-38	3wk	80	40	10	40
VAC-39	3wk	20	20	10	20
VAC-40	3wk	10	10	10	20
VAC-41	3wk	40	40	10	NA
VAC-42	3wk	40	10	40	40
VAC-43	3wk	20	10	10	40
VAC-44	3wk	20	20	10	NA
VAC-45	3wk	10	10	10	10
VAC-46	3wk	80	40	20	80
VAC-47	3wk	10	10	10	10
VAC-48	3wk	20	10	10	NA
VAC-49	3wk	40	40	10	NA
VAC-50	3wk	10	10	10	10
VAC-51	3wk	10	10	10	20
VAC-52	3wk	10	10	10	20
VAC-53	3wk	20	20	10	40
VAC-54	3wk	80	80	10	80
VAC-55	3wk	10	10	10	20
VAC-56	3wk	40	20	10	40
VAC-57	3wk	40	20	20	80
VAC-58	3wk	10	20	10	NA
VAC-59	3wk	10	10	10	10
VAC-60	3wk	20	20	10	40
VAC-61	3wk	40	40	10	20
VAC-62	3wk	40	80	10	80
VAC-63	3wk	20	10	10	10
VAC-64	3wk	80	40	10	80
VAC-65	3wk	20	10	10	40
VAC-66	3wk	80	80	20	80
VAC-67	3wk	10	10	10	10
VAC-68	3wk	10	10	10	10
VAC-69	3wk	10	20	10	20
VAC-70	3wk	20	80	20	40
VAC-71	3wk	10	20	10	NA
VAC-72	3wk	80	40	10	80
VAC-73	3wk	10	20	10	NA
VAC-74	3wk	20	40	10	NA
VAC-75	3wk	10	10	10	NA
VAC-76	3wk	320	320	80	NA
VAC-77	3wk	10	10	10	20
VAC-78	3wk	20	10	10	20
VAC-79	3wk	10	20	10	NA
VAC-80	3wk	80	80	10	80
VAC-81	3wk	20	20	10	40
VAC-82	3wk	20	40	10	40
VAC-83	3wk	10	10	10	10
VAC-84	3wk	10	10	10	20
VAC-85	3wk	20	40	10	40
VAC-86	3wk	10	10	10	10
VAC-87	3wk	10	10	10	20
VAC-88	3wk	40	20	10	20
VAC-89	3wk	40	80	10	40
VAC-90	3wk	10	10	10	NA
VAC-91	3wk	20	20	10	NA
VAC-92	3wk	NA	NA	NA	NA
VAC-93	3wk	10	20	10	40
VAC-94	3wk	20	10	10	40
VAC-95	3wk	10	10	10	10
VAC-96	3wk	20	20	10	40
VAC-97	3wk	10	10	10	10
VAC-98	3wk	20	20	10	20
VAC-99	3wk	10	10	10	10
VAC-100	3wk	160	320	40	40
VAC-101	3wk	40	20	10	40
VAC-102	3wk	10	20	20	NA
VAC-103	3wk	40	20	10	80
VAC-104	3wk	10	10	10	NA
VAC-105	3wk	20	40	10	NA
VAC-106	3wk	10	20	10	NA
VAC-107	3wk	10	20	10	NA
VAC-108	3wk	10	10	10	10
VAC-109	3wk	40	20	10	20
VAC-110	3wk	20	20	10	20
VAC-111	3wk	10	20	10	NA
VAC-112	3wk	10	10	10	NA
VAC-113	3wk	80	40	80	80
VAC-114	3wk	40	10	10	NA
VAC-115	3wk	320	320	20	NA
VAC-116	3wk	20	40	10	NA
VAC-117	3wk	80	80	10	NA
VAC-118	3wk	20	10	10	NA
VAC-119	3wk	20	10	10	NA
VAC-120	3wk	10	10	10	NA
VAC-121	3wk	40	40	10	NA
VAC-122	3wk	20	10	10	NA
VAC-123	3wk	20	40	10	NA
VAC-124	3wk	80	80	10	NA
VAC-125	3wk	40	20	10	NA
VAC-126	3wk	80	80	10	NA
VAC-127	3wk	10	10	10	NA
VAC-128	3wk	10	10	10	NA
VAC-129	3wk	10	10	10	NA
VAC-130	3wk	10	10	10	NA
VAC-131	3wk	160	320	20	80
VAC-132	3wk	10	20	10	NA
VAC-133	3wk	80	80	40	NA
VAC-134	3wk	20	40	10	NA
VAC-135	3wk	80	80	20	NA
VAC-136	3wk	10	10	10	NA
VAC-137	3wk	20	20	10	NA
VAC-138	3wk	20	20	10	NA
VAC-139	3wk	40	40	10	NA
VAC-140	3wk	20	40	10	NA
VAC-141	3wk	20	20	10	NA
VAC-142	3wk	80	80	10	NA
VAC-143	3wk	80	40	10	NA
VAC-144	3wk	20	20	10	NA
VAC-145	3wk	40	20	10	NA
VAC-146	3wk	20	10	10	NA
VAC-147	3wk	10	10	10	NA
VAC-148	3wk	40	40	10	NA
VAC-149	3wk	40	10	10	NA
VAC-150	3wk	10	10	10	NA
VAC-151	3wk	20	40	10	NA
VAC-152	3wk	10	20	10	NA
VAC-153	3wk	40	20	10	NA
VAC-154	3wk	20	20	10	NA
VAC-155	3wk	40	40	10	NA
VAC-156	3wk	20	20	10	NA
VAC-157	3wk	20	40	10	NA
VAC-158	3wk	10	10	10	NA
VAC-159	3wk	10	10	10	NA
VAC-160	3wk	10	10	10	NA
VAC-161	3wk	10	10	10	NA
VAC-162	3wk	20	20	10	NA
VAC-163	3wk	80	80	20	NA
VAC-164	3wk	10	10	10	NA
VAC-165	3wk	20	20	10	NA
VAC-166	3wk	40	80	20	NA
VAC-167	3wk	640	1280	160	NA
VAC-168	3wk	20	40	10	NA
VAC-169	3wk	10	10	10	NA
VAC-1	6wk	640	640	160	1280
VAC-2	6wk	80	160	40	320
VAC-3	6wk	160	160	40	160
VAC-4	6wk	160	160	40	320
VAC-5	6wk	80	40	20	80
VAC-6	6wk	320	160	80	320
VAC-7	6wk	320	320	160	NA
VAC-8	6wk	320	640	80	320
VAC-9	6wk	1280	320	320	1280
VAC-10	6wk	320	320	40	NA
VAC-11	6wk	160	320	40	320
VAC-12	6wk	80	160	40	NA
VAC-13	6wk	160	160	40	160
VAC-14	6wk	160	160	40	NA
VAC-15	6wk	160	160	40	NA
VAC-16	6wk	640	160	80	320
VAC-17	6wk	640	320	160	640
VAC-18	6wk	640	320	80	640
VAC-19	6wk	320	640	80	320
VAC-20	6wk	1280	640	160	320
VAC-21	6wk	160	160	320	160
VAC-22	6wk	320	160	80	640
VAC-23	6wk	320	640	160	320
VAC-24	6wk	160	320	160	320
VAC-25	6wk	1280	1280	640	1280
VAC-26	6wk	160	160	160	160
VAC-27	6wk	160	320	80	320
VAC-28	6wk	640	1280	320	1280
VAC-29	6wk	1280	2560	640	NA
VAC-30	6wk	320	320	80	NA
VAC-31	6wk	640	160	80	640
VAC-32	6wk	160	80	20	80
VAC-33	6wk	160	320	80	160
VAC-34	6wk	320	320	40	320
VAC-35	6wk	640	640	80	NA
VAC-36	6wk	160	160	40	320
VAC-37	6wk	320	1280	160	1280
VAC-38	6wk	320	640	40	640
VAC-39	6wk	320	320	80	160
VAC-40	6wk	80	80	20	80
VAC-41	6wk	160	320	80	NA
VAC-42	6wk	640	640	80	320
VAC-43	6wk	320	640	160	640
VAC-44	6wk	320	320	80	NA
VAC-45	6wk	160	160	10	160
VAC-46	6wk	320	320	40	320
VAC-47	6wk	320	320	80	160
VAC-48	6wk	160	160	40	NA
VAC-49	6wk	80	160	40	NA
VAC-50	6wk	80	80	80	160
VAC-51	6wk	160	80	10	160
VAC-52	6wk	160	640	40	160
VAC-53	6wk	160	160	40	160
VAC-54	6wk	320	320	40	320
VAC-55	6wk	160	160	20	320
VAC-56	6wk	160	640	80	160
VAC-57	6wk	320	320	160	640
VAC-58	6wk	160	160	40	NA
VAC-59	6wk	160	160	40	160
VAC-60	6wk	160	160	40	320
VAC-61	6wk	320	160	80	160
VAC-62	6wk	320	320	80	320
VAC-63	6wk	80	160	20	160
VAC-64	6wk	640	320	160	640
VAC-65	6wk	160	160	40	160
VAC-66	6wk	320	640	320	320
VAC-67	6wk	80	160	40	160
VAC-68	6wk	160	160	40	320
VAC-69	6wk	160	160	40	320
VAC-70	6wk	640	640	80	640
VAC-71	6wk	160	160	40	NA
VAC-72	6wk	320	320	80	320
VAC-73	6wk	320	320	40	NA
VAC-74	6wk	320	640	160	NA
VAC-75	6wk	80	80	20	NA
VAC-76	6wk	320	320	80	NA
VAC-77	6wk	320	320	80	160
VAC-78	6wk	320	320	40	160
VAC-79	6wk	320	320	40	NA
VAC-80	6wk	320	320	80	320
VAC-81	6wk	320	320	160	320
VAC-82	6wk	160	80	20	160
VAC-83	6wk	640	320	160	320
VAC-84	6wk	160	160	20	160
VAC-85	6wk	160	320	40	320
VAC-86	6wk	160	160	80	160
VAC-87	6wk	160	160	20	160
VAC-88	6wk	320	160	40	160
VAC-89	6wk	640	640	160	1280
VAC-90	6wk	80	160	10	NA
VAC-91	6wk	160	160	20	NA
VAC-92	6wk	320	320	40	640
VAC-93	6wk	320	320	160	320
VAC-94	6wk	80	160	40	80
VAC-95	6wk	40	40	40	80
VAC-96	6wk	320	160	80	320
VAC-97	6wk	40	20	10	40
VAC-98	6wk	320	320	40	320
VAC-99	6wk	320	160	40	160
VAC-100	6wk	320	640	160	640
VAC-101	6wk	640	1280	40	320
VAC-102	6wk	160	160	10	NA
VAC-103	6wk	640	640	160	1280
VAC-104	6wk	80	160	10	NA
VAC-105	6wk	160	320	40	NA
VAC-106	6wk	80	320	80	NA
VAC-107	6wk	80	160	20	NA
VAC-108	6wk	80	40	10	80
VAC-109	6wk	160	160	40	80
VAC-110	6wk	160	320	40	160
VAC-111	6wk	160	320	40	NA
VAC-112	6wk	160	320	20	NA
VAC-113	6wk	160	160	160	160
VAC-114	6wk	320	160	40	NA
VAC-115	6wk	640	640	40	NA
VAC-116	6wk	160	160	20	NA
VAC-117	6wk	320	320	80	NA
VAC-118	6wk	160	160	40	NA
VAC-119	6wk	160	80	20	NA
VAC-120	6wk	80	80	10	NA
VAC-121	6wk	320	160	20	NA
VAC-122	6wk	160	160	40	NA
VAC-123	6wk	640	640	160	NA
VAC-124	6wk	640	320	80	NA
VAC-125	6wk	320	320	40	NA
VAC-126	6wk	320	320	40	NA
VAC-127	6wk	160	80	20	NA
VAC-128	6wk	160	80	40	NA
VAC-129	6wk	80	80	20	NA
VAC-130	6wk	160	80	10	NA
VAC-131	6wk	1280	2560	160	640
VAC-132	6wk	160	160	40	NA
VAC-133	6wk	320	640	80	NA
VAC-134	6wk	320	320	20	NA
VAC-135	6wk	320	320	40	NA
VAC-136	6wk	320	320	20	NA
VAC-137	6wk	160	320	40	NA
VAC-138	6wk	320	320	40	NA
VAC-139	6wk	320	160	40	NA
VAC-140	6wk	160	160	20	NA
VAC-141	6wk	320	160	10	NA
VAC-142	6wk	640	320	40	NA
VAC-143	6wk	640	320	40	NA
VAC-144	6wk	320	320	40	NA
VAC-145	6wk	640	320	40	NA
VAC-146	6wk	320	320	10	NA
VAC-147	6wk	320	160	20	NA
VAC-148	6wk	320	320	40	NA
VAC-149	6wk	320	160	40	NA
VAC-150	6wk	160	160	10	NA
VAC-151	6wk	160	160	20	NA
VAC-152	6wk	320	320	80	NA
VAC-153	6wk	160	160	20	NA
VAC-154	6wk	80	160	20	NA
VAC-155	6wk	320	160	40	NA
VAC-156	6wk	160	160	20	NA
VAC-157	6wk	160	160	20	NA
VAC-158	6wk	40	80	40	NA
VAC-159	6wk	80	80	10	NA
VAC-160	6wk	320	320	20	NA
VAC-161	6wk	160	320	20	NA
VAC-162	6wk	320	320	40	NA
VAC-163	6wk	320	320	80	NA
VAC-164	6wk	160	160	40	NA
VAC-165	6wk	640	320	80	NA
VAC-166	6wk	80	80	40	NA
VAC-167	6wk	1280	1280	160	NA
VAC-168	6wk	80	160	20	NA
VAC-169	6wk	160	320	40	NA

## Sheet: Fig. 5
Figure 5A						Figure 5B
Sample ID	Age group	Sample group	anti-S1 IgG (EIA Units)	FIN-25 (MNT titre)		Sample ID	Gender group	Sample group	anti-S1 IgG (EIA Units)	FIN-25 (MNT titre)
VAC-168	20-34	3wk	45.6337	20		VAC-1	F	3wk	88.0246	80
VAC-154	20-34	3wk	30.8426	20		VAC-2	F	3wk	68.6384	10
VAC-155	20-34	3wk	80.3345	40		VAC-3	F	3wk	20.7746	10
VAC-160	20-34	3wk	30.2355	10		VAC-4	F	3wk	69.1271	40
VAC-147	20-34	3wk	24.5897	10		VAC-5	F	3wk	67.4872	20
VAC-149	20-34	3wk	42.3167	40		VAC-6	F	3wk	96.4304	80
VAC-156	20-34	3wk	46.8501	20		VAC-7	F	3wk	53.0516	40
VAC-157	20-34	3wk	34.9851	20		VAC-8	F	3wk	105.036	20
VAC-1	20-34	3wk	88.0246	80		VAC-9	F	3wk	97.2486	80
VAC-144	20-34	3wk	63.8353	20		VAC-10	F	3wk	74.9918	40
VAC-2	20-34	3wk	68.6384	10		VAC-11	F	3wk	67.9315	20
VAC-163	20-34	3wk	72.921	80		VAC-12	F	3wk	28.931	20
VAC-3	20-34	3wk	20.7746	10		VAC-13	F	3wk	50.897	10
VAC-145	20-34	3wk	54.8187	40		VAC-14	F	3wk	42.6919	10
VAC-4	20-34	3wk	69.1271	40		VAC-15	F	3wk	17.5386	10
VAC-135	20-34	3wk	61.4995	80		VAC-16	F	3wk	71.6025	10
VAC-5	20-34	3wk	67.4872	20		VAC-17	F	3wk	108.488	80
VAC-142	20-34	3wk	76.8866	80		VAC-18	F	3wk	66.6309	20
VAC-6	20-34	3wk	96.4304	80		VAC-19	F	3wk	102.846	160
VAC-7	20-34	3wk	53.0516	40		VAC-20	F	3wk	94.3928	80
VAC-117	20-34	3wk	71.3897	80		VAC-21	F	3wk	47.154	10
VAC-121	20-34	3wk	81.1488	40		VAC-22	F	3wk	75.1376	10
VAC-148	20-34	3wk	79.975	40		VAC-23	F	3wk	67.2176	40
VAC-133	20-34	3wk	76.0536	80		VAC-24	F	3wk	74.1257	40
VAC-8	20-34	3wk	105.036	20		VAC-25	F	3wk	70.1824	40
VAC-141	20-34	3wk	55.0964	20		VAC-26	F	3wk	67.2619	160
VAC-9	20-34	3wk	97.2486	80		VAC-27	F	3wk	41.3223	10
VAC-10	20-34	3wk	74.9918	40		VAC-28	F	3wk	NA	NA
VAC-123	20-34	3wk	84.0732	20		VAC-29	F	3wk	86.3517	10
VAC-162	20-34	3wk	45.5376	20		VAC-30	F	3wk	116.328	640
VAC-11	20-34	3wk	67.9315	20		VAC-31	F	3wk	78.6217	160
VAC-115	20-34	3wk	101.583	320		VAC-32	F	3wk	63.397	20
VAC-12	20-34	3wk	28.931	20		VAC-33	F	3wk	20.7422	10
VAC-136	20-34	3wk	21.0062	10		VAC-34	F	3wk	82.2005	40
VAC-13	20-34	3wk	50.897	10		VAC-35	F	3wk	71.1344	80
VAC-14	20-34	3wk	42.6919	10		VAC-36	F	3wk	61.7642	10
VAC-119	20-34	3wk	12.586	20		VAC-37	F	3wk	84.8161	40
VAC-153	20-34	3wk	55.698	40		VAC-38	F	3wk	93.564	80
VAC-15	35-44	3wk	17.5386	10		VAC-39	F	3wk	65.9226	20
VAC-16	35-44	3wk	71.6025	10		VAC-40	F	3wk	46.6816	10
VAC-17	35-44	3wk	108.488	80		VAC-41	F	3wk	89.8893	40
VAC-128	35-44	3wk	23.6232	10		VAC-42	F	3wk	63.2047	40
VAC-18	35-44	3wk	66.6309	20		VAC-43	F	3wk	75.1159	20
VAC-19	35-44	3wk	102.846	160		VAC-44	F	3wk	68.1595	20
VAC-20	35-44	3wk	94.3928	80		VAC-45	F	3wk	22.5881	10
VAC-134	35-44	3wk	46.1124	20		VAC-46	F	3wk	78.6906	80
VAC-113	35-44	3wk	93.7128	80		VAC-47	F	3wk	20.9042	10
VAC-98	35-44	3wk	49.4606	20		VAC-48	F	3wk	35.9604	20
VAC-140	35-44	3wk	52.6952	20		VAC-49	F	3wk	78.2864	40
VAC-99	35-44	3wk	36.9971	10		VAC-50	F	3wk	19.4782	10
VAC-100	35-44	3wk	107	160		VAC-51	F	3wk	61.9977	10
VAC-21	35-44	3wk	47.154	10		VAC-52	F	3wk	28.5623	10
VAC-22	35-44	3wk	75.1376	10		VAC-53	F	3wk	76.3154	20
VAC-23	35-44	3wk	67.2176	40		VAC-54	F	3wk	97.8609	80
VAC-24	35-44	3wk	74.1257	40		VAC-55	F	3wk	78.2725	10
VAC-101	35-44	3wk	82.3901	40		VAC-56	F	3wk	64.6248	40
VAC-25	35-44	3wk	70.1824	40		VAC-57	F	3wk	73.7554	40
VAC-26	35-44	3wk	67.2619	160		VAC-58	F	3wk	29.9799	10
VAC-125	35-44	3wk	54.7938	40		VAC-59	F	3wk	29.2196	10
VAC-27	35-44	3wk	41.3223	10		VAC-60	F	3wk	40.4288	20
VAC-28	35-44	3wk	NA	NA		VAC-61	F	3wk	84.0857	40
VAC-29	35-44	3wk	86.3517	10		VAC-62	F	3wk	68.2763	40
VAC-30	35-44	3wk	116.328	640		VAC-63	F	3wk	73.3621	20
VAC-102	35-44	3wk	39.9314	10		VAC-64	F	3wk	93.2352	80
VAC-31	35-44	3wk	78.6217	160		VAC-65	F	3wk	46.6662	20
VAC-32	35-44	3wk	63.397	20		VAC-66	F	3wk	95.6733	80
VAC-33	35-44	3wk	20.7422	10		VAC-67	F	3wk	40.0284	10
VAC-34	35-44	3wk	82.2005	40		VAC-68	F	3wk	22.6508	10
VAC-103	35-44	3wk	97.4959	40		VAC-69	F	3wk	29.3415	10
VAC-35	35-44	3wk	71.1344	80		VAC-70	F	3wk	86.043	20
VAC-104	35-44	3wk	40.0621	10		VAC-71	F	3wk	38.0114	10
VAC-114	35-44	3wk	42.7475	40		VAC-72	F	3wk	75.1006	80
VAC-120	35-44	3wk	13.2257	10		VAC-73	F	3wk	39.1468	10
VAC-36	35-44	3wk	61.7642	10		VAC-74	F	3wk	65.9624	20
VAC-37	35-44	3wk	84.8161	40		VAC-75	F	3wk	25.2834	10
VAC-38	35-44	3wk	93.564	80		VAC-76	F	3wk	107.576	320
VAC-39	35-44	3wk	65.9226	20		VAC-77	F	3wk	28.8443	10
VAC-40	35-44	3wk	46.6816	10		VAC-78	F	3wk	42.1697	20
VAC-41	35-44	3wk	89.8893	40		VAC-79	F	3wk	58.6139	10
VAC-42	35-44	3wk	63.2047	40		VAC-80	F	3wk	84.9529	80
VAC-43	35-44	3wk	75.1159	20		VAC-81	F	3wk	66.9168	20
VAC-44	35-44	3wk	68.1595	20		VAC-82	F	3wk	42.6046	20
VAC-105	35-44	3wk	66.1636	20		VAC-83	F	3wk	42.8289	10
VAC-45	35-44	3wk	22.5881	10		VAC-84	F	3wk	16.8008	10
VAC-46	35-44	3wk	78.6906	80		VAC-85	F	3wk	72.8364	20
VAC-47	35-44	3wk	20.9042	10		VAC-86	F	3wk	13.064	10
VAC-48	35-44	3wk	35.9604	20		VAC-87	F	3wk	28.958	10
VAC-49	35-44	3wk	78.2864	40		VAC-88	F	3wk	66.9279	40
VAC-50	35-44	3wk	19.4782	10		VAC-89	F	3wk	98.9161	40
VAC-51	35-44	3wk	61.9977	10		VAC-90	F	3wk	6.37463	10
VAC-52	35-44	3wk	28.5623	10		VAC-91	F	3wk	14.9484	20
VAC-53	35-44	3wk	76.3154	20		VAC-92	F	3wk	NA	NA
VAC-54	35-44	3wk	97.8609	80		VAC-93	F	3wk	80.0194	10
VAC-55	45-54	3wk	78.2725	10		VAC-94	F	3wk	7.92416	20
VAC-56	45-54	3wk	64.6248	40		VAC-95	F	3wk	10.8761	10
VAC-57	45-54	3wk	73.7554	40		VAC-96	F	3wk	58.3002	20
VAC-58	45-54	3wk	29.9799	10		VAC-97	F	3wk	6.26189	10
VAC-122	45-54	3wk	32.4665	20		VAC-113	F	3wk	93.7128	80
VAC-146	45-54	3wk	31.0193	20		VAC-116	F	3wk	22.0854	20
VAC-59	45-54	3wk	29.2196	10		VAC-117	F	3wk	71.3897	80
VAC-60	45-54	3wk	40.4288	20		VAC-118	F	3wk	46.6816	20
VAC-131	45-54	3wk	73.6509	160		VAC-120	F	3wk	13.2257	10
VAC-61	45-54	3wk	84.0857	40		VAC-121	F	3wk	81.1488	40
VAC-62	45-54	3wk	68.2763	40		VAC-122	F	3wk	32.4665	20
VAC-63	45-54	3wk	73.3621	20		VAC-123	F	3wk	84.0732	20
VAC-139	45-54	3wk	44.9526	40		VAC-124	F	3wk	89.8345	80
VAC-64	45-54	3wk	93.2352	80		VAC-125	F	3wk	54.7938	40
VAC-65	45-54	3wk	46.6662	20		VAC-126	F	3wk	100.201	80
VAC-106	45-54	3wk	45.7339	10		VAC-127	F	3wk	18.825	10
VAC-66	45-54	3wk	95.6733	80		VAC-129	F	3wk	15.848	10
VAC-67	45-54	3wk	40.0284	10		VAC-130	F	3wk	15.06	10
VAC-68	45-54	3wk	22.6508	10		VAC-131	F	3wk	73.6509	160
VAC-107	45-54	3wk	42.0523	10		VAC-132	F	3wk	32.1464	10
VAC-69	45-54	3wk	29.3415	10		VAC-133	F	3wk	76.0536	80
VAC-70	45-54	3wk	86.043	20		VAC-134	F	3wk	46.1124	20
VAC-71	45-54	3wk	38.0114	10		VAC-135	F	3wk	61.4995	80
VAC-108	45-54	3wk	11.803	10		VAC-137	F	3wk	44.0216	20
VAC-72	45-54	3wk	75.1006	80		VAC-138	F	3wk	44.7893	20
VAC-73	45-54	3wk	39.1468	10		VAC-139	F	3wk	44.9526	40
VAC-126	45-54	3wk	100.201	80		VAC-141	F	3wk	55.0964	20
VAC-166	45-54	3wk	60.8076	40		VAC-142	F	3wk	76.8866	80
VAC-109	45-54	3wk	59.2262	40		VAC-143	F	3wk	67.2819	80
VAC-110	45-54	3wk	71.9242	20		VAC-144	F	3wk	63.8353	20
VAC-74	45-54	3wk	65.9624	20		VAC-145	F	3wk	54.8187	40
VAC-75	45-54	3wk	25.2834	10		VAC-146	F	3wk	31.0193	20
VAC-76	45-54	3wk	107.576	320		VAC-147	F	3wk	24.5897	10
VAC-118	45-54	3wk	46.6816	20		VAC-148	F	3wk	79.975	40
VAC-111	45-54	3wk	47.0154	10		VAC-149	F	3wk	42.3167	40
VAC-77	45-54	3wk	28.8443	10		VAC-150	F	3wk	44.3802	10
VAC-78	45-54	3wk	42.1697	20		VAC-151	F	3wk	61.6695	20
VAC-79	45-54	3wk	58.6139	10		VAC-152	F	3wk	41.113	10
VAC-158	45-54	3wk	13.8502	10		VAC-155	F	3wk	80.3345	40
VAC-80	45-54	3wk	84.9529	80		VAC-156	F	3wk	46.8501	20
VAC-151	54-65	3wk	61.6695	20		VAC-157	F	3wk	34.9851	20
VAC-161	54-65	3wk	19.6763	10		VAC-161	F	3wk	19.6763	10
VAC-81	54-65	3wk	66.9168	20		VAC-164	F	3wk	21.7754	10
VAC-82	54-65	3wk	42.6046	20		VAC-165	F	3wk	62.0894	20
VAC-83	54-65	3wk	42.8289	10		VAC-167	F	3wk	98.7662	640
VAC-84	54-65	3wk	16.8008	10		VAC-168	F	3wk	45.6337	20
VAC-116	54-65	3wk	22.0854	20		VAC-169	F	3wk	18.2343	10
VAC-129	54-65	3wk	15.848	10		VAC-98	M	3wk	49.4606	20
VAC-152	54-65	3wk	41.113	10		VAC-99	M	3wk	36.9971	10
VAC-85	54-65	3wk	72.8364	20		VAC-100	M	3wk	107	160
VAC-86	54-65	3wk	13.064	10		VAC-101	M	3wk	82.3901	40
VAC-87	54-65	3wk	28.958	10		VAC-102	M	3wk	39.9314	10
VAC-88	54-65	3wk	66.9279	40		VAC-103	M	3wk	97.4959	40
VAC-89	54-65	3wk	98.9161	40		VAC-104	M	3wk	40.0621	10
VAC-159	54-65	3wk	11.099	10		VAC-105	M	3wk	66.1636	20
VAC-167	54-65	3wk	98.7662	640		VAC-106	M	3wk	45.7339	10
VAC-132	54-65	3wk	32.1464	10		VAC-107	M	3wk	42.0523	10
VAC-150	54-65	3wk	44.3802	10		VAC-108	M	3wk	11.803	10
VAC-90	54-65	3wk	6.37463	10		VAC-109	M	3wk	59.2262	40
VAC-91	54-65	3wk	14.9484	20		VAC-110	M	3wk	71.9242	20
VAC-112	54-65	3wk	23.3065	10		VAC-111	M	3wk	47.0154	10
VAC-130	54-65	3wk	15.06	10		VAC-112	M	3wk	23.3065	10
VAC-138	54-65	3wk	44.7893	20		VAC-114	M	3wk	42.7475	40
VAC-124	54-65	3wk	89.8345	80		VAC-115	M	3wk	101.583	320
VAC-92	54-65	3wk	NA	NA		VAC-119	M	3wk	12.586	20
VAC-127	54-65	3wk	18.825	10		VAC-128	M	3wk	23.6232	10
VAC-93	54-65	3wk	80.0194	10		VAC-136	M	3wk	21.0062	10
VAC-137	54-65	3wk	44.0216	20		VAC-140	M	3wk	52.6952	20
VAC-94	54-65	3wk	7.92416	20		VAC-153	M	3wk	55.698	40
VAC-143	54-65	3wk	67.2819	80		VAC-154	M	3wk	30.8426	20
VAC-95	54-65	3wk	10.8761	10		VAC-158	M	3wk	13.8502	10
VAC-165	54-65	3wk	62.0894	20		VAC-159	M	3wk	11.099	10
VAC-96	54-65	3wk	58.3002	20		VAC-160	M	3wk	30.2355	10
VAC-169	54-65	3wk	18.2343	10		VAC-162	M	3wk	45.5376	20
VAC-164	54-65	3wk	21.7754	10		VAC-163	M	3wk	72.921	80
VAC-97	54-65	3wk	6.26189	10		VAC-166	M	3wk	60.8076	40
VAC-168	20-34	6wk	97.0678	80		VAC-1	F	6wk	122.444	640
VAC-154	20-34	6wk	86.478	80		VAC-2	F	6wk	104.055	80
VAC-155	20-34	6wk	107.629	320		VAC-3	F	6wk	100.583	160
VAC-160	20-34	6wk	97.7888	320		VAC-4	F	6wk	99.0812	160
VAC-147	20-34	6wk	96.6078	320		VAC-5	F	6wk	110.605	80
VAC-149	20-34	6wk	97.9053	320		VAC-6	F	6wk	100.699	320
VAC-156	20-34	6wk	95.1227	160		VAC-7	F	6wk	102.163	320
VAC-157	20-34	6wk	87.5723	160		VAC-8	F	6wk	123.528	320
VAC-1	20-34	6wk	122.444	640		VAC-9	F	6wk	122.445	1280
VAC-144	20-34	6wk	111.859	320		VAC-10	F	6wk	124.501	320
VAC-2	20-34	6wk	104.055	80		VAC-11	F	6wk	101.358	160
VAC-163	20-34	6wk	103.173	320		VAC-12	F	6wk	111.769	80
VAC-3	20-34	6wk	100.583	160		VAC-13	F	6wk	103.924	160
VAC-145	20-34	6wk	116.89	640		VAC-14	F	6wk	107.411	160
VAC-4	20-34	6wk	99.0812	160		VAC-15	F	6wk	102.331	160
VAC-135	20-34	6wk	113.28	320		VAC-16	F	6wk	118.643	640
VAC-5	20-34	6wk	110.605	80		VAC-17	F	6wk	124.029	640
VAC-142	20-34	6wk	117.151	640		VAC-18	F	6wk	102.175	640
VAC-6	20-34	6wk	100.699	320		VAC-19	F	6wk	104.111	320
VAC-7	20-34	6wk	102.163	320		VAC-20	F	6wk	106.782	1280
VAC-117	20-34	6wk	109.132	320		VAC-21	F	6wk	104.799	160
VAC-121	20-34	6wk	107.486	320		VAC-22	F	6wk	127.364	320
VAC-148	20-34	6wk	112.256	320		VAC-23	F	6wk	110.647	320
VAC-133	20-34	6wk	111.14	320		VAC-24	F	6wk	104.781	160
VAC-8	20-34	6wk	123.528	320		VAC-25	F	6wk	106.346	1280
VAC-141	20-34	6wk	104.786	320		VAC-26	F	6wk	109.375	160
VAC-9	20-34	6wk	122.445	1280		VAC-27	F	6wk	112.089	160
VAC-10	20-34	6wk	124.501	320		VAC-28	F	6wk	117.743	640
VAC-123	20-34	6wk	115.874	640		VAC-29	F	6wk	114.822	1280
VAC-162	20-34	6wk	103.525	320		VAC-30	F	6wk	124.861	320
VAC-11	20-34	6wk	101.358	160		VAC-31	F	6wk	105.666	640
VAC-115	20-34	6wk	112.506	640		VAC-32	F	6wk	103.956	160
VAC-12	20-34	6wk	111.769	80		VAC-33	F	6wk	110.744	160
VAC-136	20-34	6wk	104.541	320		VAC-34	F	6wk	108.332	320
VAC-13	20-34	6wk	103.924	160		VAC-35	F	6wk	127.574	640
VAC-14	20-34	6wk	107.411	160		VAC-36	F	6wk	117.125	160
VAC-119	20-34	6wk	85.8308	160		VAC-37	F	6wk	120.596	320
VAC-153	20-34	6wk	93.9347	160		VAC-38	F	6wk	116.964	320
VAC-15	35-44	6wk	102.331	160		VAC-39	F	6wk	112.258	320
VAC-16	35-44	6wk	118.643	640		VAC-40	F	6wk	101.647	80
VAC-17	35-44	6wk	124.029	640		VAC-41	F	6wk	112.928	160
VAC-128	35-44	6wk	106.4	160		VAC-42	F	6wk	107.411	640
VAC-18	35-44	6wk	102.175	640		VAC-43	F	6wk	104.044	320
VAC-19	35-44	6wk	104.111	320		VAC-44	F	6wk	126.038	320
VAC-20	35-44	6wk	106.782	1280		VAC-45	F	6wk	97.1363	160
VAC-134	35-44	6wk	113.182	320		VAC-46	F	6wk	112.056	320
VAC-113	35-44	6wk	108.11	160		VAC-47	F	6wk	104.91	320
VAC-98	35-44	6wk	106.138	320		VAC-48	F	6wk	100.858	160
VAC-140	35-44	6wk	103.904	160		VAC-49	F	6wk	104.41	80
VAC-99	35-44	6wk	106.083	320		VAC-50	F	6wk	92.4161	80
VAC-100	35-44	6wk	117.647	320		VAC-51	F	6wk	115.224	160
VAC-21	35-44	6wk	104.799	160		VAC-52	F	6wk	111.291	160
VAC-22	35-44	6wk	127.364	320		VAC-53	F	6wk	114.521	160
VAC-23	35-44	6wk	110.647	320		VAC-54	F	6wk	106.678	320
VAC-24	35-44	6wk	104.781	160		VAC-55	F	6wk	117.075	160
VAC-101	35-44	6wk	108.552	640		VAC-56	F	6wk	104.472	160
VAC-25	35-44	6wk	106.346	1280		VAC-57	F	6wk	109.187	320
VAC-26	35-44	6wk	109.375	160		VAC-58	F	6wk	98.1724	160
VAC-125	35-44	6wk	115.559	320		VAC-59	F	6wk	99.9028	160
VAC-27	35-44	6wk	112.089	160		VAC-60	F	6wk	102.757	160
VAC-28	35-44	6wk	117.743	640		VAC-61	F	6wk	99.0927	320
VAC-29	35-44	6wk	114.822	1280		VAC-62	F	6wk	107.679	320
VAC-30	35-44	6wk	124.861	320		VAC-63	F	6wk	99.881	80
VAC-102	35-44	6wk	114.874	160		VAC-64	F	6wk	109.934	640
VAC-31	35-44	6wk	105.666	640		VAC-65	F	6wk	105.195	160
VAC-32	35-44	6wk	103.956	160		VAC-66	F	6wk	123.708	320
VAC-33	35-44	6wk	110.744	160		VAC-67	F	6wk	100.456	80
VAC-34	35-44	6wk	108.332	320		VAC-68	F	6wk	104.535	160
VAC-103	35-44	6wk	110.203	640		VAC-69	F	6wk	98.2236	160
VAC-35	35-44	6wk	127.574	640		VAC-70	F	6wk	129.065	640
VAC-104	35-44	6wk	122.311	80		VAC-71	F	6wk	94.4333	160
VAC-114	35-44	6wk	110.011	320		VAC-72	F	6wk	100.721	320
VAC-120	35-44	6wk	99.2164	80		VAC-73	F	6wk	120.873	320
VAC-36	35-44	6wk	117.125	160		VAC-74	F	6wk	110.379	320
VAC-37	35-44	6wk	120.596	320		VAC-75	F	6wk	96.8805	80
VAC-38	35-44	6wk	116.964	320		VAC-76	F	6wk	106.136	320
VAC-39	35-44	6wk	112.258	320		VAC-77	F	6wk	111.093	320
VAC-40	35-44	6wk	101.647	80		VAC-78	F	6wk	104.41	320
VAC-41	35-44	6wk	112.928	160		VAC-79	F	6wk	120.235	320
VAC-42	35-44	6wk	107.411	640		VAC-80	F	6wk	105.36	320
VAC-43	35-44	6wk	104.044	320		VAC-81	F	6wk	116.025	320
VAC-44	35-44	6wk	126.038	320		VAC-82	F	6wk	113.84	160
VAC-105	35-44	6wk	109.423	160		VAC-83	F	6wk	108.035	640
VAC-45	35-44	6wk	97.1363	160		VAC-84	F	6wk	100.402	160
VAC-46	35-44	6wk	112.056	320		VAC-85	F	6wk	117.959	160
VAC-47	35-44	6wk	104.91	320		VAC-86	F	6wk	102.146	160
VAC-48	35-44	6wk	100.858	160		VAC-87	F	6wk	109.723	160
VAC-49	35-44	6wk	104.41	80		VAC-88	F	6wk	104.942	320
VAC-50	35-44	6wk	92.4161	80		VAC-89	F	6wk	119.226	640
VAC-51	35-44	6wk	115.224	160		VAC-90	F	6wk	106.342	80
VAC-52	35-44	6wk	111.291	160		VAC-91	F	6wk	99.2148	160
VAC-53	35-44	6wk	114.521	160		VAC-92	F	6wk	110.15	320
VAC-54	35-44	6wk	106.678	320		VAC-93	F	6wk	117.047	320
VAC-55	45-54	6wk	117.075	160		VAC-94	F	6wk	75.32	80
VAC-56	45-54	6wk	104.472	160		VAC-95	F	6wk	89.9761	40
VAC-57	45-54	6wk	109.187	320		VAC-96	F	6wk	104.64	320
VAC-58	45-54	6wk	98.1724	160		VAC-97	F	6wk	76.1242	40
VAC-122	45-54	6wk	100.902	160		VAC-113	F	6wk	108.11	160
VAC-146	45-54	6wk	95.704	320		VAC-116	F	6wk	101.823	160
VAC-59	45-54	6wk	99.9028	160		VAC-117	F	6wk	109.132	320
VAC-60	45-54	6wk	102.757	160		VAC-118	F	6wk	110.779	160
VAC-131	45-54	6wk	116.691	1280		VAC-120	F	6wk	99.2164	80
VAC-61	45-54	6wk	99.0927	320		VAC-121	F	6wk	107.486	320
VAC-62	45-54	6wk	107.679	320		VAC-122	F	6wk	100.902	160
VAC-63	45-54	6wk	99.881	80		VAC-123	F	6wk	115.874	640
VAC-139	45-54	6wk	102.303	320		VAC-124	F	6wk	110.341	640
VAC-64	45-54	6wk	109.934	640		VAC-125	F	6wk	115.559	320
VAC-65	45-54	6wk	105.195	160		VAC-126	F	6wk	117.433	320
VAC-106	45-54	6wk	116.1	80		VAC-127	F	6wk	109.465	160
VAC-66	45-54	6wk	123.708	320		VAC-129	F	6wk	97.312	80
VAC-67	45-54	6wk	100.456	80		VAC-130	F	6wk	100.867	160
VAC-68	45-54	6wk	104.535	160		VAC-131	F	6wk	116.691	1280
VAC-107	45-54	6wk	108.535	80		VAC-132	F	6wk	106.615	160
VAC-69	45-54	6wk	98.2236	160		VAC-133	F	6wk	111.14	320
VAC-70	45-54	6wk	129.065	640		VAC-134	F	6wk	113.182	320
VAC-71	45-54	6wk	94.4333	160		VAC-135	F	6wk	113.28	320
VAC-108	45-54	6wk	94.1471	80		VAC-137	F	6wk	106.746	160
VAC-72	45-54	6wk	100.721	320		VAC-138	F	6wk	111.532	320
VAC-73	45-54	6wk	120.873	320		VAC-139	F	6wk	102.303	320
VAC-126	45-54	6wk	117.433	320		VAC-141	F	6wk	104.786	320
VAC-166	45-54	6wk	93.2863	80		VAC-142	F	6wk	117.151	640
VAC-109	45-54	6wk	99.2932	160		VAC-143	F	6wk	107.481	640
VAC-110	45-54	6wk	100.761	160		VAC-144	F	6wk	111.859	320
VAC-74	45-54	6wk	110.379	320		VAC-145	F	6wk	116.89	640
VAC-75	45-54	6wk	96.8805	80		VAC-146	F	6wk	95.704	320
VAC-76	45-54	6wk	106.136	320		VAC-147	F	6wk	96.6078	320
VAC-118	45-54	6wk	110.779	160		VAC-148	F	6wk	112.256	320
VAC-111	45-54	6wk	107.931	160		VAC-149	F	6wk	97.9053	320
VAC-77	45-54	6wk	111.093	320		VAC-150	F	6wk	91.0739	160
VAC-78	45-54	6wk	104.41	320		VAC-151	F	6wk	102.032	160
VAC-79	45-54	6wk	120.235	320		VAC-152	F	6wk	105.252	640
VAC-158	45-54	6wk	93.2937	40		VAC-155	F	6wk	107.629	320
VAC-80	45-54	6wk	105.36	320		VAC-156	F	6wk	95.1227	160
VAC-151	54-65	6wk	102.032	160		VAC-157	F	6wk	87.5723	160
VAC-161	54-65	6wk	101.682	160		VAC-161	F	6wk	101.682	160
VAC-81	54-65	6wk	116.025	320		VAC-164	F	6wk	105.207	160
VAC-82	54-65	6wk	113.84	160		VAC-165	F	6wk	109.774	640
VAC-83	54-65	6wk	108.035	640		VAC-167	F	6wk	104.022	1280
VAC-84	54-65	6wk	100.402	160		VAC-168	F	6wk	97.0678	80
VAC-116	54-65	6wk	101.823	160		VAC-169	F	6wk	95.2251	160
VAC-129	54-65	6wk	97.312	80		VAC-98	M	6wk	106.138	320
VAC-152	54-65	6wk	105.252	640		VAC-99	M	6wk	106.083	320
VAC-85	54-65	6wk	117.959	160		VAC-100	M	6wk	117.647	320
VAC-86	54-65	6wk	102.146	160		VAC-101	M	6wk	108.552	640
VAC-87	54-65	6wk	109.723	160		VAC-102	M	6wk	114.874	160
VAC-88	54-65	6wk	104.942	320		VAC-103	M	6wk	110.203	640
VAC-89	54-65	6wk	119.226	640		VAC-104	M	6wk	122.311	80
VAC-159	54-65	6wk	87.6348	80		VAC-105	M	6wk	109.423	160
VAC-167	54-65	6wk	104.022	1280		VAC-106	M	6wk	116.1	80
VAC-132	54-65	6wk	106.615	160		VAC-107	M	6wk	108.535	80
VAC-150	54-65	6wk	91.0739	160		VAC-108	M	6wk	94.1471	80
VAC-90	54-65	6wk	106.342	80		VAC-109	M	6wk	99.2932	160
VAC-91	54-65	6wk	99.2148	160		VAC-110	M	6wk	100.761	160
VAC-112	54-65	6wk	106.237	160		VAC-111	M	6wk	107.931	160
VAC-130	54-65	6wk	100.867	160		VAC-112	M	6wk	106.237	160
VAC-138	54-65	6wk	111.532	320		VAC-114	M	6wk	110.011	320
VAC-124	54-65	6wk	110.341	640		VAC-115	M	6wk	112.506	640
VAC-92	54-65	6wk	110.15	320		VAC-119	M	6wk	85.8308	160
VAC-127	54-65	6wk	109.465	160		VAC-128	M	6wk	106.4	160
VAC-93	54-65	6wk	117.047	320		VAC-136	M	6wk	104.541	320
VAC-137	54-65	6wk	106.746	160		VAC-140	M	6wk	103.904	160
VAC-94	54-65	6wk	75.32	80		VAC-153	M	6wk	93.9347	160
VAC-143	54-65	6wk	107.481	640		VAC-154	M	6wk	86.478	80
VAC-95	54-65	6wk	89.9761	40		VAC-158	M	6wk	93.2937	40
VAC-165	54-65	6wk	109.774	640		VAC-159	M	6wk	87.6348	80
VAC-96	54-65	6wk	104.64	320		VAC-160	M	6wk	97.7888	320
VAC-169	54-65	6wk	95.2251	160		VAC-162	M	6wk	103.525	320
VAC-164	54-65	6wk	105.207	160		VAC-163	M	6wk	103.173	320
VAC-97	54-65	6wk	76.1242	40		VAC-166	M	6wk	93.2863	80

## Sheet: Fig. 6
Figure 6
Sample ID	Sample group	anti-S1 IgG (EIA Units)	anti-S1 total Ig (EIA Units)	FIN-25 (MNT titre)
VAC-1	0d	1	1.48498	10
VAC-2	0d	6.80804	2.8915	10
VAC-3	0d	1	1	10
VAC-4	0d	8.34609	12.1057	10
VAC-5	0d	1.62862	5.30829	10
VAC-6	0d	4.97509	4.26024	10
VAC-7	0d	1	2.68136	10
VAC-8	0d	1.28398	1.50173	10
VAC-9	0d	1.15058	1.23142	10
VAC-10	0d	1	1	10
VAC-11	0d	3.29241	1.99973	10
VAC-12	0d	1.11147	1	10
VAC-13	0d	1.11377	1.86335	10
VAC-14	0d	1	1	10
VAC-15	0d	1	8.14279	10
VAC-16	0d	1.50075	2.46283	10
VAC-17	0d	4.75238	2.82325	10
VAC-18	0d	1	3.70044	10
VAC-19	0d	1	1	10
VAC-20	0d	5.70387	7.94882	10
VAC-21	0d	1.89732	4.37779	10
VAC-22	0d	1	1.15633	10
VAC-23	0d	1	1	10
VAC-24	0d	1.02307	2.12133	10
VAC-25	0d	1.03902	2.01188	10
VAC-26	0d	6.43601	1.14849	10
VAC-27	0d	1.21536	1.13061	10
VAC-28	0d	1	1	10
VAC-29	0d	5.91189	5.08869	10
VAC-30	0d	1	1	10
VAC-31	0d	1.96018	8.42291	10
VAC-32	0d	1.1378	1.4836	10
VAC-33	0d	1	1	10
VAC-34	0d	2.67072	2.63818	10
VAC-35	0d	1	1	10
VAC-36	0d	1	1	10
VAC-37	0d	1	1	10
VAC-38	0d	2.25074	1	10
VAC-39	0d	1	1	10
VAC-40	0d	1.98305	1.23692	10
VAC-41	0d	1.67673	5.83978	10
VAC-42	0d	2.51845	4.49474	10
VAC-43	0d	2.50411	1.44477	10
VAC-44	0d	1	1	10
VAC-45	0d	1	1	10
VAC-46	0d	1.89596	3.9487	10
VAC-47	0d	1	3.05434	10
VAC-48	0d	4.40599	3.77725	10
VAC-49	0d	1.10664	3.22421	10
VAC-50	0d	1.65289	1.58623	10
VAC-51	0d	2.51793	7.01307	10
VAC-52	0d	2.89461	1.13312	10
VAC-53	0d	2.03103	3.93565	10
VAC-54	0d	2.10193	4.68856	10
VAC-55	0d	1.55078	2.29764	10
VAC-56	0d	1	14.9251	10
VAC-57	0d	1	1	10
VAC-58	0d	1	1	10
VAC-59	0d	1	13.0975	10
VAC-60	0d	2.29709	12	10
VAC-61	0d	1	1.95998	10
VAC-62	0d	1	1	10
VAC-63	0d	3.13081	6.8055	10
VAC-64	0d	1.50247	2.79503	10
VAC-65	0d	1	6.46773	10
VAC-66	0d	1.10193	1	10
VAC-67	0d	1	1.21523	10
VAC-68	0d	1	2.96974	10
VAC-69	0d	1.53139	33.4273	10
VAC-70	0d	2.83475	7.67382	10
VAC-71	0d	1	3.79997	10
VAC-72	0d	1	1.51341	10
VAC-73	0d	2.5662	1.34807	10
VAC-74	0d	1	1	10
VAC-75	0d	1	1	10
VAC-76	0d	1.80311	3.01347	10
VAC-77	0d	1	1	10
VAC-78	0d	1	1	10
VAC-79	0d	1.14416	1	10
VAC-80	0d	4.4476	2.57899	10
VAC-81	0d	1.4674	3.13861	10
VAC-82	0d	2.56795	1.68193	10
VAC-83	0d	7.99665	4.39843	10
VAC-84	0d	1	1.61211	10
VAC-85	0d	1	1.53176	10
VAC-86	0d	1.37716	2.42395	10
VAC-87	0d	1	1	10
VAC-88	0d	8.90772	4.02214	10
VAC-89	0d	2.88478	5.21099	10
VAC-90	0d	1	1	10
VAC-91	0d	2.60288	2.48577	10
VAC-92	0d	3.78148	7.36817	10
VAC-93	0d	2.77103	2.98684	10
VAC-94	0d	1.28018	5.19744	10
VAC-95	0d	1.21842	1	10
VAC-96	0d	1	3.52423	10
VAC-97	0d	1	2.7129	10
VAC-98	0d	2.54836	2.06729	10
VAC-99	0d	1.24191	1.93276	10
VAC-100	0d	2.72241	3.89808	10
VAC-101	0d	1	1.82387	10
VAC-102	0d	1	1	10
VAC-103	0d	2.20511	11.3422	10
VAC-104	0d	1	1	10
VAC-105	0d	1.67673	4.50732	10
VAC-106	0d	1	1	10
VAC-107	0d	1.86117	4.62247	10
VAC-108	0d	1	1.66082	10
VAC-109	0d	2.25074	1	10
VAC-110	0d	1	1.13974	10
VAC-111	0d	1	1	10
VAC-112	0d	1	1	10
VAC-113	0d	12.3512	6.75584	10
VAC-114	0d	1	1	10
VAC-115	0d	1	1.09852	10
VAC-116	0d	1	1	10
VAC-117	0d	1	1	10
VAC-118	0d	1	1	10
VAC-119	0d	1	1.39261	10
VAC-120	0d	1	1	10
VAC-121	0d	1	1	10
VAC-122	0d	2.99448	1	10
VAC-123	0d	7.3899	3.91108	10
VAC-124	0d	2.94195	1	10
VAC-125	0d	8.40557	4.13246	10
VAC-126	0d	1.08572	1	10
VAC-127	0d	4.50048	1	10
VAC-128	0d	7.05718	6.58611	10
VAC-129	0d	1.83872	1	10
VAC-130	0d	1	2.34296	10
VAC-131	0d	1	1.58623	10
VAC-132	0d	1	1	10
VAC-133	0d	1	1.10646	10
VAC-134	0d	1	1	10
VAC-135	0d	1	1	10
VAC-136	0d	1.45377	1	10
VAC-137	0d	1	1	10
VAC-138	0d	1	1	10
VAC-139	0d	1	1	10
VAC-140	0d	1	1	10
VAC-141	0d	1	1	10
VAC-142	0d	1	1.00179	10
VAC-143	0d	1	1	10
VAC-144	0d	1	1	10
VAC-145	0d	1	1.13636	10
VAC-146	0d	1	1	10
VAC-147	0d	1	1	10
VAC-148	0d	1	1	10
VAC-149	0d	1	2.47407	10
VAC-150	0d	1.32875	9.73333	10
VAC-151	0d	1	1.15556	10
VAC-152	0d	1	1	10
VAC-153	0d	1	1.05185	10
VAC-154	0d	1	1	10
VAC-155	0d	1.34438	2.48889	10
VAC-156	0d	1	8.66667	10
VAC-157	0d	1	1	10
VAC-158	0d	1	1.25926	10
VAC-159	0d	1	1	10
VAC-160	0d	1	1	10
VAC-161	0d	1	1	10
VAC-162	0d	1	4.42338	10
VAC-163	0d	1	1	10
VAC-164	0d	1	1	10
VAC-165	0d	1	1.46919	10
VAC-166	0d	1	1.69036	10
VAC-167	0d	5.04727	5.57662	10
VAC-168	0d	1.23378	1.65877	10
VAC-169	0d	9.24531	8.15166	10
VAC-1	3wk	88.0246	58.4711	80
VAC-2	3wk	68.6384	32.6848	10
VAC-3	3wk	20.7746	10.5636	10
VAC-4	3wk	69.1271	64.8458	40
VAC-5	3wk	67.4872	34.6128	20
VAC-6	3wk	96.4304	58.5681	80
VAC-7	3wk	53.0516	87.3005	40
VAC-8	3wk	105.036	66.8569	20
VAC-9	3wk	97.2486	72.4733	80
VAC-10	3wk	74.9918	53.6668	40
VAC-11	3wk	67.9315	32.3335	20
VAC-12	3wk	28.931	18.536	20
VAC-13	3wk	50.897	34.8906	10
VAC-14	3wk	42.6919	38.5906	10
VAC-15	3wk	17.5386	27.6032	10
VAC-16	3wk	71.6025	47.4996	10
VAC-17	3wk	108.488	83.3759	80
VAC-18	3wk	66.6309	81.3744	20
VAC-19	3wk	102.846	77.0842	160
VAC-20	3wk	94.3928	82.8774	80
VAC-21	3wk	47.154	28.9015	10
VAC-22	3wk	75.1376	41.1323	10
VAC-23	3wk	67.2176	40.4995	40
VAC-24	3wk	74.1257	67.1261	40
VAC-25	3wk	70.1824	50.1215	40
VAC-26	3wk	67.2619	36.441	160
VAC-27	3wk	41.3223	25.9366	10
VAC-28	3wk	NA	NA	NA
VAC-29	3wk	116.328	98.178	640
VAC-30	3wk	86.3517	60.124	10
VAC-31	3wk	78.6217	89.3568	160
VAC-32	3wk	63.397	23.7376	20
VAC-33	3wk	20.7422	12.5042	10
VAC-34	3wk	82.2005	64.5532	40
VAC-35	3wk	71.1344	44.3516	80
VAC-36	3wk	61.7642	34.4196	10
VAC-37	3wk	84.8161	60.5974	40
VAC-38	3wk	93.564	57.5733	80
VAC-39	3wk	65.9226	45.7641	20
VAC-40	3wk	46.6816	47.0807	10
VAC-41	3wk	89.8893	86.8235	40
VAC-42	3wk	63.2047	58.0624	40
VAC-43	3wk	75.1159	63.0975	20
VAC-44	3wk	68.1595	39.0402	20
VAC-45	3wk	22.5881	25.3744	10
VAC-46	3wk	78.6906	55.5181	80
VAC-47	3wk	20.9042	13.4155	10
VAC-48	3wk	35.9604	31.4401	20
VAC-49	3wk	78.2864	73.8115	40
VAC-50	3wk	19.4782	11.6267	10
VAC-51	3wk	61.9977	33.3834	10
VAC-52	3wk	28.5623	20.3875	10
VAC-53	3wk	76.3154	59.1558	20
VAC-54	3wk	97.8609	83.9887	80
VAC-55	3wk	78.2725	44.9617	10
VAC-56	3wk	64.6248	91.6123	40
VAC-57	3wk	73.7554	49.9595	40
VAC-58	3wk	29.9799	54.3346	10
VAC-59	3wk	29.2196	22.5628	10
VAC-60	3wk	40.4288	71.0837	20
VAC-61	3wk	84.0857	69.2936	40
VAC-62	3wk	68.2763	64.8791	40
VAC-63	3wk	73.3621	60.7595	20
VAC-64	3wk	93.2352	63.8401	80
VAC-65	3wk	46.6662	32.2981	20
VAC-66	3wk	95.6733	72.2916	80
VAC-67	3wk	40.0284	18.161	10
VAC-68	3wk	22.6508	21.4784	10
VAC-69	3wk	29.3415	73.3568	10
VAC-70	3wk	86.043	60.2193	20
VAC-71	3wk	38.0114	45.6983	10
VAC-72	3wk	75.1006	84.4218	80
VAC-73	3wk	39.1468	38.4605	10
VAC-74	3wk	65.9624	72.9561	20
VAC-75	3wk	25.2834	21.5427	10
VAC-76	3wk	107.576	84.7382	320
VAC-77	3wk	28.8443	23.164	10
VAC-78	3wk	42.1697	51.4723	20
VAC-79	3wk	58.6139	34.6455	10
VAC-80	3wk	84.9529	69.3357	80
VAC-81	3wk	66.9168	47.6948	20
VAC-82	3wk	42.6046	26.941	20
VAC-83	3wk	42.8289	31.4632	10
VAC-84	3wk	16.8008	20.3981	10
VAC-85	3wk	72.8364	53.7018	20
VAC-86	3wk	13.064	10.4021	10
VAC-87	3wk	28.958	17.7185	10
VAC-88	3wk	66.9279	42.9115	40
VAC-89	3wk	98.9161	77.9396	40
VAC-90	3wk	6.37463	1.03802	10
VAC-91	3wk	14.9484	15.0951	20
VAC-92	3wk	NA	NA	NA
VAC-93	3wk	80.0194	52.4975	10
VAC-94	3wk	7.92416	8.97739	20
VAC-95	3wk	10.8761	3.1326	10
VAC-96	3wk	58.3002	50.2907	20
VAC-97	3wk	6.26189	3.80448	10
VAC-98	3wk	49.4606	33.7252	20
VAC-99	3wk	36.9971	16.619	10
VAC-100	3wk	107	79.6659	160
VAC-101	3wk	82.3901	55.2198	40
VAC-102	3wk	39.9314	21.313	10
VAC-103	3wk	97.4959	79.8137	40
VAC-104	3wk	40.0621	83.0143	10
VAC-105	3wk	66.1636	74.2556	20
VAC-106	3wk	45.7339	26.0313	10
VAC-107	3wk	42.0523	49.1528	10
VAC-108	3wk	11.803	7.66946	10
VAC-109	3wk	59.2262	30.5094	40
VAC-110	3wk	71.9242	65.8159	20
VAC-111	3wk	47.0154	42.6715	10
VAC-112	3wk	23.3065	27.9158	10
VAC-113	3wk	93.7128	59.9649	80
VAC-114	3wk	42.7475	26.304	40
VAC-115	3wk	101.583	87.1983	320
VAC-116	3wk	22.0854	22.3251	20
VAC-117	3wk	71.3897	57.0971	80
VAC-118	3wk	46.6816	25.0238	20
VAC-119	3wk	12.586	7.13606	20
VAC-120	3wk	13.2257	8.05294	10
VAC-121	3wk	81.1488	53.3161	40
VAC-122	3wk	32.4665	24.8501	20
VAC-123	3wk	84.0732	62.2636	20
VAC-124	3wk	89.8345	65.5659	80
VAC-125	3wk	54.7938	32.2664	40
VAC-126	3wk	100.201	70.9529	80
VAC-127	3wk	18.825	13.5596	10
VAC-128	3wk	23.6232	19.1311	10
VAC-129	3wk	15.848	7.19491	10
VAC-130	3wk	15.06	10.6263	10
VAC-131	3wk	73.6509	49.5613	160
VAC-132	3wk	32.1464	28.6483	10
VAC-133	3wk	76.0536	69.363	80
VAC-134	3wk	46.1124	40.8493	20
VAC-135	3wk	61.4995	53.8726	80
VAC-136	3wk	21.0062	17.7033	10
VAC-137	3wk	44.0216	41.7464	20
VAC-138	3wk	44.7893	38.4868	20
VAC-139	3wk	44.9526	36.6926	40
VAC-140	3wk	52.6952	46.9199	20
VAC-141	3wk	55.0964	47.4581	20
VAC-142	3wk	76.8866	69.3182	80
VAC-143	3wk	67.2819	51.5999	80
VAC-144	3wk	63.8353	47.7871	20
VAC-145	3wk	54.8187	43.2416	40
VAC-146	3wk	31.0193	27.4222	20
VAC-147	3wk	24.5897	17.7481	10
VAC-148	3wk	79.975	60.6667	40
VAC-149	3wk	42.3167	34.9037	40
VAC-150	3wk	44.3802	37.4222	10
VAC-151	3wk	61.6695	50.0444	20
VAC-152	3wk	41.113	41.1259	10
VAC-153	3wk	55.698	47.5704	40
VAC-154	3wk	30.8426	26.5926	20
VAC-155	3wk	80.3345	62.3111	40
VAC-156	3wk	46.8501	38.3407	20
VAC-157	3wk	34.9851	27.1852	20
VAC-158	3wk	13.8502	10.9333	10
VAC-159	3wk	11.099	7.67407	10
VAC-160	3wk	30.2355	28.515	10
VAC-161	3wk	19.6763	21.6746	10
VAC-162	3wk	45.5376	48.5624	20
VAC-163	3wk	72.921	67.1564	80
VAC-164	3wk	21.7754	19.2417	10
VAC-165	3wk	62.0894	52.1801	20
VAC-166	3wk	60.8076	62.9384	40
VAC-167	3wk	98.7662	92.733	640
VAC-168	3wk	45.6337	40.5371	20
VAC-169	3wk	18.2343	14.6288	10
VAC-1	6wk	122.444	97.7557	640
VAC-2	6wk	104.055	80.8269	80
VAC-3	6wk	100.583	71.3972	160
VAC-4	6wk	99.0812	93.4273	160
VAC-5	6wk	110.605	77.5282	80
VAC-6	6wk	100.699	88.7573	320
VAC-7	6wk	102.163	88.7975	320
VAC-8	6wk	123.528	88.8272	320
VAC-9	6wk	122.445	91.32	1280
VAC-10	6wk	124.501	81.8145	320
VAC-11	6wk	101.358	89.2447	160
VAC-12	6wk	111.769	80.9113	80
VAC-13	6wk	103.924	87.6722	160
VAC-14	6wk	107.411	89.7985	160
VAC-15	6wk	102.331	86.9057	160
VAC-16	6wk	118.643	92.191	640
VAC-17	6wk	124.029	96.8614	640
VAC-18	6wk	102.175	107.207	640
VAC-19	6wk	104.111	89.1906	320
VAC-20	6wk	106.782	93.8342	1280
VAC-21	6wk	104.799	80.935	160
VAC-22	6wk	127.364	92.3262	320
VAC-23	6wk	110.647	78.2484	320
VAC-24	6wk	104.781	94.0278	160
VAC-25	6wk	106.346	91.5339	1280
VAC-26	6wk	109.375	85.5425	160
VAC-27	6wk	112.089	83.8171	160
VAC-28	6wk	117.743	95.128	640
VAC-29	6wk	114.822	102.881	1280
VAC-30	6wk	124.861	90.577	320
VAC-31	6wk	105.666	103.048	640
VAC-32	6wk	103.956	84.8373	160
VAC-33	6wk	110.744	83.8171	160
VAC-34	6wk	108.332	92.7169	320
VAC-35	6wk	127.574	96.9803	640
VAC-36	6wk	117.125	84.1117	160
VAC-37	6wk	120.596	97.2663	320
VAC-38	6wk	116.964	95.5141	320
VAC-39	6wk	112.258	97.095	320
VAC-40	6wk	101.647	86.9561	80
VAC-41	6wk	112.928	90.9689	160
VAC-42	6wk	107.411	91.9014	640
VAC-43	6wk	104.044	91.3854	320
VAC-44	6wk	126.038	85.2925	320
VAC-45	6wk	97.1363	87.7357	160
VAC-46	6wk	112.056	85.0489	320
VAC-47	6wk	104.91	82.8721	320
VAC-48	6wk	100.858	80.3222	160
VAC-49	6wk	104.41	86.8564	80
VAC-50	6wk	92.4161	59.1293	80
VAC-51	6wk	115.224	82.1745	160
VAC-52	6wk	111.291	91.281	160
VAC-53	6wk	114.521	97.0418	160
VAC-54	6wk	106.678	95.3114	320
VAC-55	6wk	117.075	83.2107	160
VAC-56	6wk	104.472	97.9559	160
VAC-57	6wk	109.187	88.0367	320
VAC-58	6wk	98.1724	92.9758	160
VAC-59	6wk	99.9028	82.6762	160
VAC-60	6wk	102.757	96.1233	160
VAC-61	6wk	99.0927	94.3787	320
VAC-62	6wk	107.679	92.5646	320
VAC-63	6wk	99.881	81.9246	80
VAC-64	6wk	109.934	94.5855	640
VAC-65	6wk	105.195	82.5277	160
VAC-66	6wk	123.708	97.4857	320
VAC-67	6wk	100.456	78.72	80
VAC-68	6wk	104.535	90.1678	160
VAC-69	6wk	98.2236	98.1145	160
VAC-70	6wk	129.065	95.4948	640
VAC-71	6wk	94.4333	83.1058	160
VAC-72	6wk	100.721	87.7282	320
VAC-73	6wk	120.873	91.4802	320
VAC-74	6wk	110.379	92.3178	320
VAC-75	6wk	96.8805	80.9696	80
VAC-76	6wk	106.136	83.5301	320
VAC-77	6wk	111.093	83.8109	320
VAC-78	6wk	104.41	88.2711	320
VAC-79	6wk	120.235	87.0585	320
VAC-80	6wk	105.36	92.317	320
VAC-81	6wk	116.025	89.1125	320
VAC-82	6wk	113.84	79.4414	160
VAC-83	6wk	108.035	93.2017	640
VAC-84	6wk	100.402	87.4157	160
VAC-85	6wk	117.959	85.7636	160
VAC-86	6wk	102.146	86.2188	160
VAC-87	6wk	109.723	74.6034	160
VAC-88	6wk	104.942	86.2988	320
VAC-89	6wk	119.226	93.918	640
VAC-90	6wk	106.342	68.0237	80
VAC-91	6wk	99.2148	80.0583	160
VAC-92	6wk	110.15	88.1612	320
VAC-93	6wk	117.047	84.4077	320
VAC-94	6wk	75.32	50.7087	80
VAC-95	6wk	89.9761	68.3635	40
VAC-96	6wk	104.64	104.3	320
VAC-97	6wk	76.1242	61.9151	40
VAC-98	6wk	106.138	88.8529	320
VAC-99	6wk	106.083	88.6348	320
VAC-100	6wk	117.647	87.4114	320
VAC-101	6wk	108.552	94.4875	640
VAC-102	6wk	114.874	22.7689	160
VAC-103	6wk	110.203	92.5196	640
VAC-104	6wk	122.311	84.8342	80
VAC-105	6wk	109.423	94.9827	160
VAC-106	6wk	116.1	80.0081	80
VAC-107	6wk	108.535	90.8702	80
VAC-108	6wk	94.1471	71.1855	80
VAC-109	6wk	99.2932	87.2855	160
VAC-110	6wk	100.761	87.4388	160
VAC-111	6wk	107.931	90.0971	160
VAC-112	6wk	106.237	87.9914	160
VAC-113	6wk	108.11	88.3664	160
VAC-114	6wk	110.011	96.5747	320
VAC-115	6wk	112.506	98.9101	640
VAC-116	6wk	101.823	77.4241	160
VAC-117	6wk	109.132	97.3013	320
VAC-118	6wk	110.779	89.3608	160
VAC-119	6wk	85.8308	62.0275	160
VAC-120	6wk	99.2164	80.3131	80
VAC-121	6wk	107.486	80.3985	320
VAC-122	6wk	100.902	76.2845	160
VAC-123	6wk	115.874	96.504	640
VAC-124	6wk	110.341	93.1095	640
VAC-125	6wk	115.559	92.3716	320
VAC-126	6wk	117.433	97.5187	320
VAC-127	6wk	109.465	82.7414	160
VAC-128	6wk	106.4	86.5787	160
VAC-129	6wk	97.312	66.4145	80
VAC-130	6wk	100.867	67.7613	160
VAC-131	6wk	116.691	89.6051	1280
VAC-132	6wk	106.615	94.4827	160
VAC-133	6wk	111.14	98.8487	320
VAC-134	6wk	113.182	100.179	320
VAC-135	6wk	113.28	93.9145	320
VAC-136	6wk	104.541	92.509	320
VAC-137	6wk	106.746	90.7745	160
VAC-138	6wk	111.532	94.5873	320
VAC-139	6wk	102.303	87.799	320
VAC-140	6wk	103.904	84.8236	160
VAC-141	6wk	104.786	83.0293	320
VAC-142	6wk	117.151	100.359	640
VAC-143	6wk	107.481	89.4886	640
VAC-144	6wk	111.859	87.6495	320
VAC-145	6wk	116.89	91.9408	640
VAC-146	6wk	95.704	79.2763	320
VAC-147	6wk	96.6078	80.9481	320
VAC-148	6wk	112.256	95.3778	320
VAC-149	6wk	97.9053	83.7481	320
VAC-150	6wk	91.0739	77.8815	160
VAC-151	6wk	102.032	87.6889	160
VAC-152	6wk	105.252	104.459	320
VAC-153	6wk	93.9347	83.0222	160
VAC-154	6wk	86.478	77.7778	80
VAC-155	6wk	107.629	94.4148	320
VAC-156	6wk	95.1227	83.363	160
VAC-157	6wk	87.5723	74.0593	160
VAC-158	6wk	93.2937	80.963	40
VAC-159	6wk	87.6348	72.7111	80
VAC-160	6wk	97.7888	87.2196	320
VAC-161	6wk	101.682	89.3681	160
VAC-162	6wk	103.525	98.9731	320
VAC-163	6wk	103.173	92.3381	320
VAC-164	6wk	105.207	90.6477	160
VAC-165	6wk	109.774	99.6367	640
VAC-166	6wk	93.2863	83.9968	80
VAC-167	6wk	104.022	98.2148	1280
VAC-168	6wk	97.0678	88.6256	80
VAC-169	6wk	95.2251	88.1043	160

## Sheet: Supplementary Fig. 1
Supplementary Figure 1
Sample ID	Sample group	anti-S1 IgG (EIA Units)	FIN-25 (MNT titre)	85HEL (MNT titre)	HEL12-102 (MNT titre)
VAC-170	0d	29.8097	80	40	20
VAC-171	0d	26.303	40	20	10
VAC-172	0d	22.7486	20	10	10
VAC-173	0d	21.3422	40	20	10
VAC-174	0d	19.2056	10	40	10
VAC-175	0d	17.1317	10	10	10
VAC-176	0d	25.3798	80	80	10
VAC-177	0d	17.354	10	10	10
VAC-178	0d	113.755	1280	1280	640
VAC-179	0d	26.8094	10	10	10
VAC-180	0d	51.0552	40	40	10
VAC-170	3wk	NA	NA	NA	NA
VAC-171	3wk	107.883	640	320	160
VAC-172	3wk	100.818	640	320	80
VAC-173	3wk	116.526	1280	640	320
VAC-174	3wk	122.965	1280	1280	320
VAC-175	3wk	88.0022	40	40	10
VAC-176	3wk	113.657	1280	1280	320
VAC-177	3wk	48.1219	20	20	10
VAC-178	3wk	114.438	1280	1280	640
VAC-179	3wk	NA	NA	NA	NA
VAC-180	3wk	101.766	640	320	40
VAC-170	6wk	111.307	320	640	160
VAC-171	6wk	112.113	640	640	160
VAC-172	6wk	107.08	640	640	80
VAC-173	6wk	111.124	1280	1280	320
VAC-174	6wk	127.346	640	1280	320
VAC-175	6wk	107.943	640	320	40
VAC-176	6wk	114.633	2560	2560	640
VAC-177	6wk	108.414	320	160	40
VAC-178	6wk	115.349	2560	2560	640
VAC-179	6wk	87.2597	160	80	20
VAC-180	6wk	101.688	640	640	80

## Sheet: Supplementary Fig. 2
Supplementary Figure 2
Sample ID	Sample group	anti-GST IgG (EIA Units)	anti-mFc IgG (EIA Units)	anti-GST IgA (EIA Units)	anti-mFc IgA (EIA Units)	anti-GST IgM (EIA Units)	anti-mFc IgM (EIA Units)	anti-GST total Ig (EIA Units)	anti-mFc total Ig (EIA Units)
VAC-54	0d	1	2.42807	1	1.30831	6.15857	2.63103	2.38081	5.29573
VAC-6	0d	1.41392	3.95229	1	3.94216	6.79566	1.38475	2.55804	12.3932
VAC-78	0d	1.37915	1.88255	1	2.59941	7.07881	2.54795	2.13269	5.69003
VAC-11	0d	1	2.25158	1	2.65106	8.63615	1.55092	1.0693	4.80285
VAC-110	0d	1.51822	5.31608	1	3.9938	6.15857	5.31053	1.88456	12.2289
VAC-88	0d	1.70945	2.87731	1	2.59941	13.4497	3.6696	2.84161	7.6287
VAC-21	0d	2.24836	3.00567	1	2.26373	5.73384	1.96635	1.67189	5.9529
VAC-3	0d	5.27322	3.69558	1	1	10.2643	1.34321	3.08974	3.55422
VAC-13	0d	1.37915	2.21949	1	2.03133	6.65408	3.35803	3.26697	8.64732
VAC-65	0d	6.10767	5.28399	1	11.8437	2.61916	1	12.0222	18.8007
VAC-82	0d	1.22269	7.64253	1	2.78017	1	1	1.35287	6.74151
VAC-103	0d	1.6573	6.32688	1	3.19332	11.8216	5.55979	3.72777	12.4261
VAC-42	0d	4.05632	4.04856	1	5.64641	5.73384	2.63103	2.34537	9.50164
VAC-23	0d	5.39491	1.16055	1	1.48907	4.24729	1	3.37331	3.19277
VAC-170	0d	3.41311	2.57247	1	2.13462	8.49457	1.77941	1.28198	5.98576
VAC-7	0d	1.20531	1.93069	1	2.44448	4.53044	2.77643	1.31742	5.78861
VAC-92	0d	2.43959	3.69558	1	3.09003	23.7848	6.86838	5.28741	10.356
VAC-100	0d	1.57038	8.4608	1	3.65812	22.7938	10.1295	4.8975	12.5246
VAC-41	0d	1	6.16643	1	2.13462	5.45068	1.34321	1	10.356
VAC-62	0d	2.70035	7.48208	1	1.15338	4.38886	1.23935	1.24653	5.59146
VAC-84	0d	1	3.95229	1	3.50318	3.53941	1.84172	1.42376	7.76013
VAC-94	0d	1.58776	1.6098	1	1.38578	3.46862	1	1.5301	3.25849
VAC-37	0d	1	1	1	4.12291	15.9981	13.0167	5.96089	11.4403
VAC-72	0d	1.08362	4.6743	1	2.26373	5.87541	3.50343	2.77072	5.32859
VAC-1	0d	1.08362	7.35373	1	2.13462	26.3332	3.91885	5.50009	7.10296
VAC-33	0d	1.62253	3.69558	1	1.66982	3.18546	13.3906	1	14.8576
VAC-56	0d	1.86591	3.74372	1	3.94216	7.22039	1	2.20358	10.0931
VAC-63	0d	1	2.36389	1	1.10174	8.28221	2.71412	1.0693	4.86857
VAC-2	0d	8.08947	2.63665	1	2.88346	29.0231	1.48861	7.87499	6.44578
VAC-69	0d	1	2.25158	1	4.74264	9.83955	9.36094	4.18857	11.046
VAC-150	0d	1	1.16055	1	1.66982	1.06182	1	2.30992	3.58708
VAC-55	0d	1.88329	11.3328	1	7.40231	6.51251	2.13252	1.38831	12.4589
VAC-66	0d	2.03975	3.6314	1.44687	3.78723	9.91034	7.38766	2.87706	14.4633
VAC-81	0d	1.22269	1.6098	1	1	1	1	1	2.69989
VAC-15	0d	1.327	8.23617	1	5.93045	5.45068	1.48861	1	13.0175
VAC-87	0d	1	1.88255	1	37.9756	1	3.71114	5.53553	60.2026
VAC-77	0d	3.26706	1.35556	1	2.02767	1	1	1	1.86008
VAC-25	0d	3.99442	3.3968	1.48305	1.5625	1.2172	1	1	1.19335
VAC-27	0d	4.93999	1.59291	1	3.3874	1	1	2.47423	3.10658
VAC-67	0d	1.21227	2.70056	1	2.3855	3.65161	1.09705	1	3.20804
VAC-171	0d	1.21227	2.68474	1	2.31393	4.5848	1.63954	1	4.51251
VAC-39	0d	5.94011	3.15945	1	3.85258	22.1937	9.48764	12.1591	12.3104
VAC-71	0d	1	1.65621	1	2.24237	15.9859	2.9777	2.70398	4.17915
VAC-60	0d	1	2.19421	1.63713	3.31584	10.1434	3.52019	2.58027	4.72993
VAC-68	0d	1.12135	1.07073	1.15562	3.24427	8.07411	1	3.55228	2.93265
VAC-179	0d	1.84871	1.46632	1	1.20468	1	2.74262	1	1
VAC-9	0d	3.70348	1.1815	12.8274	4.92605	1	1	13.5906	2.17895
VAC-26	0d	1	1	1	1.63406	1	1	1	1
VAC-36	0d	1	1.10238	1	3.20849	1	1	1	2.65726
VAC-31	0d	1.03043	1.94103	1	1.27624	1.54179	1	1	1.48324
VAC-96	0d	1.0668	2.5898	1	6.57204	4.05734	1.38638	1	5.7735
VAC-50	0d	1	2.84298	1	2.34971	1	1.00663	1	3.90376
VAC-83	0d	1	1.21314	1	1.38359	1	1	1	1
VAC-80	0d	1	1	1	2.85067	1	1	1	1
VAC-17	0d	1.13953	1	1	3.53053	34.7714	5.87101	8.32401	4.03421
VAC-16	0d	1	1	1	2.06345	1	1	1	1
VAC-5	0d	1.30319	1	1	1.16889	5.55856	1.51296	1.20177	1
VAC-70	0d	1	1.05491	1	1.95611	3.40817	1	1	1
VAC-95	0d	2.03055	1	1	1.81298	1	1	1	1.10639
VAC-22	0d	1.1759	1	1	1.92032	1.29835	1	1	3.00512
VAC-97	0d	1.04861	6.57735	1	1.13311	1	1	1	2.26592
VAC-46	0d	1.01224	1	1	1.52672	1	1	1	1.0774
VAC-59	0d	1.46684	1	1	1.20468	5.76143	1.31404	1	1.42526
VAC-45	0d	1	1	1	1.59828	14.1196	2.88728	2.05007	1.45425
VAC-93	0d	1	1	1	1	1	1	1	1
VAC-24	0d	1	1	1	1.41937	1	1.49488	1	1
VAC-47	0d	2.96522	4.38034	1	1.28356	19.1597	2.40073	1	10.8649
VAC-85	0d	1.35773	4.04503	1	2.10535	34.1671	2.13755	1	10.9461
VAC-43	0d	2.52929	12.5875	1	7.97527	33.9453	6.62904	1	24.1221
VAC-86	0d	1	3.93326	1	1.96447	1.93445	1	1	10.9055
VAC-89	0d	1	1.3785	1	1	35.2021	3.64641	1	12.8013
VAC-131	0d	1	2.52814	1	1	1.93445	1	1	9.29403
VAC-18	0d	7.16102	5.2266	1.73219	2.8567	10.1405	1	1	9.41591
VAC-113	0d	1	1	1	1.87055	3.93051	1	1	6.69405
VAC-134	0d	6.56162	3.96519	1.1998	4.78203	167.903	15.3839	20.3813	15.6044
VAC-8	0d	1	1.44237	1	3.63153	37.8635	1.47085	1	8.67112
VAC-49	0d	1	2.48024	1.6396	4.89943	14.7979	1	1	8.40029
VAC-4	0d	1	3.05506	1	1.02528	25.3696	1	1	9.22632
VAC-28	0d	1.68468	1.85752	1	1.68271	19.899	8.19054	1	12.6117
VAC-51	0d	3.40114	5.75352	1.03777	1.63575	12.2104	1	1	11.5149
VAC-172	0d	1	1.07513	1	1.84707	24.0389	1.1024	1	10.0524
VAC-40	0d	1	2.92732	1	1	14.5761	1	1	9.23987
VAC-32	0d	1	3.39037	1	6.80128	19.4554	1	1	12.4221
VAC-138	0d	1	1.72978	1	4.28896	28.5485	3.04989	1	11.1628
VAC-64	0d	1	1.69785	1	3.27933	24.4086	1	1	10.3097
VAC-61	0d	1	2.62395	1	2.2697	19.825	1	1	9.37528
VAC-57	0d	1	16.8507	1	2.22274	25.8132	1	1	17.6086
VAC-108	0d	1	13.8968	1	38.2171	18.1986	36.3325	1	23.0252
VAC-20	0d	2.82899	7.30234	1	1.49487	16.2026	6.90976	1	14.0336
VAC-109	0d	1	1.71381	1	1.14268	8.58797	1	1	6.9378
VAC-98	0d	1	5.49804	1	5.20466	35.276	3.82186	1	19.0304
VAC-144	0d	1.11252	2.79958	1	2.45754	37.1242	1.22522	1	9.26695
VAC-52	0d	1	2.52814	1	1	14.6501	1	1	7.57425
VAC-53	0d	6.83408	5.41821	1	1	39.342	4.3833	5.41927	11.244
VAC-149	0d	1.13977	1.63398	1	3.49065	28.2528	1	1	8.21071
VAC-145	0d	1	2.99119	1	3.7724	21.895	1	1	9.32112
VAC-34	0d	1	1	1	1	16.3504	1	1	7.75029
VAC-101	0d	1	3.3744	1	1.72967	28.2528	6.31323	1	13.5055
VAC-137	0d	1.08528	1.61801	1	7.59959	118.667	21.5773	9.81272	25.395
VAC-133	0d	1	5.83336	1	1.1192	20.1207	1.59366	1	10.6753
VAC-175	0d	1	1.27057	1	3.46922	1	1	1	4.99986
VAC-38	0d	1	1.17346	1	3.52753	1	1	1	3.00336
VAC-143	0d	1	2.54923	1	3.7316	1	1	1	3.10662
VAC-99	0d	1.4566	7.06501	1.15335	6.18046	4.06076	1.61317	2.38639	10.0772
VAC-148	0d	3.74343	8.44079	1.42762	4.69365	1	1	1.26717	5.87763
VAC-19	0d	2.05933	6.67656	1	5.21841	6.53385	4.17986	2.71444	9.88784
VAC-132	0d	1	1.41624	1	4.34381	1	1	1	4.10487
VAC-141	0d	1	1.95036	1	3.2943	1	1.10375	1	4.43189
VAC-142	0d	1	1.78851	1	3.17769	2.09144	1	1.6917	4.77611
VAC-147	0d	1	5.81872	1	3.17769	1	1	1	3.05499
VAC-135	0d	1	5.43027	1	3.44007	1	3.72922	1	2.83124
VAC-139	0d	1	4.29728	1	3.87736	1	1	1	3.02057
VAC-140	0d	1	5.44645	1	2.857	1	1.33886	1	3.34758
VAC-136	0d	1	5.33315	1	5.53909	1.26708	2.10299	1	4.93101
VAC-146	0d	1	5.31697	1	3.38176	1	1	1	2.93451
VAC-154	0d	1	2.6949	1	3.7316	1	1	1	3.62296
VAC-155	0d	1	1.90181	1	3.11938	1	1	1	3.46806
VAC-156	0d	1	11.2571	1	3.44007	1	1	1	6.11859
VAC-157	0d	1	5.33315	1	5.01433	1	1.35846	1	4.41468
VAC-158	0d	1	4.57243	1	3.99398	1	3.94475	1	3.27874
VAC-160	0d	1	5.18748	1	3.64414	2.36623	5.76691	1	3.84671
VAC-74	0d	1	4.63717	1	3.09023	1	2.10299	1	3.05499
VAC-73	0d	1	1.41624	1	3.06108	2.04565	1.35846	1	2.19443
VAC-161	0d	1	1	1	2.47801	1	1	1	1.0757
VAC-162	0d	1	1	1	4.11059	1	1.14293	1	2.46981
VAC-163	0d	1	3.3747	1	3.84821	1	1	1	1.88463
VAC-164	0d	1	3.30995	1	5.18925	1	4.12109	1	1.83299
VAC-165	0d	1.79342	5.59212	1	4.51873	1	5.94325	1	3.08941
VAC-166	0d	1	3.56892	1	3.26515	1	3.88597	1	1
VAC-167	0d	1	2.14459	1	3.38176	1	2.61242	1	1.2306
VAC-168	0d	1	2.16078	1	3.49837	5.3431	3.788	1	2.38375
VAC-79	0d	1	1.93418	1	4.08143	3.46538	3.37655	1	2.88288
VAC-169	0d	1	1	1	4.13974	1	1	1	1.76415
VAC-30	0d	1	10.901	1	6.00554	15.3271	10.7632	2.21272	14.2079
VAC-29	0d	1	5.62449	1	3.7899	1	3.72922	1	2.16001
VAC-106	0d	1	6.95171	1	2.857	1	3.12184	1	2.38375
VAC-44	0d	1	5.09037	1	3.93567	1	3.98393	1	2.24606
VAC-10	0d	1	4.87996	1	3.96482	6.16747	6.72697	1.11279	2.96893
VAC-105	0d	1.08432	4.79903	1	4.43127	1	2.76916	1	3.9844
VAC-102	0d	1	1	1	2.18648	1	1	1	1.02407
VAC-173	0d	1	1.36994	1.30142	4.68601	3.38447	1.52581	1.00691	4.36058
VAC-174	0d	1	3.99254	1	3.01243	1	1	1	2.4484
VAC-104	0d	1	2.76119	1	6.09659	1	1	1	3.75354
VAC-75	0d	1	3.60874	1	3.13197	8.93596	2.65228	1	4.87657
VAC-111	0d	1	2.63326	1.76464	5.80969	12.9535	4.97676	1	3.4652
VAC-90	0d	1	4.0565	1	3.06025	1	1	1	7.5779
VAC-35	0d	1	5.95949	1	3.63405	1	1	1	7.72966
VAC-12	0d	1	1.59382	1	5.30762	6.81763	2.75957	2.33486	7.41097
VAC-151	0d	1	1.64179	1	3.72968	1	1	1	5.89336
VAC-58	0d	1	2.44136	1	2.343	25.4444	1	3.96926	5.22562
VAC-180	0d	1	4.56823	1	3.82531	1.26613	1.23972	1.79492	7.8359
VAC-14	0d	1	1.30597	1	2.39082	1	1	1	3.98118
VAC-112	0d	1	1.35394	1	3.53841	1	1	1.78033	5.3015
VAC-152	0d	1	2.00959	1.38414	4.27957	1	1	1.54684	6.28794
VAC-76	0d	1	4.23241	1	2.58208	1	1	1.18202	8.35188
VAC-107	0d	1	1.14606	1	3.70577	1.77745	1.29336	1.35714	5.08903
VAC-48	0d	1	4.96802	1.4834	4.04048	4.69929	1.38276	1.47388	9.56597
VAC-153	0d	1	2.50533	1	2.70163	1	1	1	5.02833
VAC-91	0d	1	2.20149	1.00364	5.66624	7.2559	3.1887	3.61903	9.17139
VAC-159	0d	1	3.22495	1	7.12464	1.77745	4.19001	2.42241	11.2353
VAC-114	0d	1	2.28145	1	4.20784	1	1	1.47388	4.95245
VAC-115	0d	1	1.30597	1	2.46254	14.1953	2.86685	2.93316	4.61858
VAC-176	0d	1	1	1	2.86898	1	1	1	4.31505
VAC-116	0d	1	2.00959	1	6.50303	1	1	1	6.121
VAC-117	0d	1	1.33795	1	2.84507	1	1	1	4.89174
VAC-118	0d	1	2.64925	1	3.46669	2.87314	2.22315	1	6.84945
VAC-119	0d	1	3.25693	1	2.94071	1	1.09667	1	7.33509
VAC-120	0d	1	1.44989	1	2.41473	1	2.7238	1	6.36382
VAC-177	0d	1	1.49787	1	2.72553	1	1	1	4.23917
VAC-121	0d	1	5.67164	1	4.01658	1	1	1	6.8191
VAC-122	0d	1	1.86567	1	3.61014	1	1	1	5.80231
VAC-178	0d	1	1	1.23525	4.44692	1	1.23972	1	4.61858
VAC-123	0d	1	1.89765	1	5.18808	6.4524	5.35225	2.50997	9.36868
VAC-124	0d	1	1.72175	3.18738	2.41473	1	1	1	4.19365
VAC-125	0d	1	1	1	2.96462	1	1	1	3.28308
VAC-126	0d	1	1	1	3.8014	12.0769	6.03171	3.86711	7.9573
VAC-127	0d	1	1.60981	1	2.70163	1	1	1	4.87657
VAC-128	0d	1	3.08102	1	3.34715	1	1	1	6.10583
VAC-129	0d	1	4.8081	1	3.94485	1	1.9907	1	8.07871
VAC-130	0d	1	2.00959	1	4.30347	4.11493	1.32912	1	5.63537

## Sheet: Supplementary Fig. 3
Supplementary Figure 3
		Serum sample dilution 1:1000
Sample ID	Sample group	anti-S1 IgG (EIA Units)	anti-S1 total Ig (EIA Units)	FIN-25 (MNT titre)
VAC-54	0d	7.89679	1	10
VAC-6	0d	1.74731	8.05247	10
VAC-78	0d	1.08125	1	10
VAC-11	0d	3.9093	1	10
VAC-110	0d	1.47366	1	10
VAC-88	0d	4.93316	8.05198	10
VAC-21	0d	1	1.0274	10
VAC-3	0d	1	1.32786	10
VAC-13	0d	1	2.00334	10
VAC-65	0d	1.09117	1.78631	10
VAC-82	0d	1	1	10
VAC-103	0d	1	3.25543	10
VAC-42	0d	2.51881	1.33125	10
VAC-23	0d	1	1.03815	10
VAC-7	0d	1	1	10
VAC-92	0d	3.31313	1.88295	10
VAC-100	0d	1.15672	2.31772	10
VAC-41	0d	1	1	10
VAC-62	0d	1.51375	1	10
VAC-84	0d	1.51375	1.35237	10
VAC-94	0d	1.13404	4.41816	10
VAC-37	0d	1	1.47272	10
VAC-72	0d	1	1	10
VAC-1	0d	1	1	10
VAC-33	0d	1	2.24529	10
VAC-56	0d	1	1	10
VAC-63	0d	1	6.57921	10
VAC-2	0d	1.64191	1	10
VAC-69	0d	1	1	10
VAC-150	0d	1	5.75775	10
VAC-55	0d	1	1	10
VAC-66	0d	1	1	10
VAC-81	0d	1.40786	2.12332	10
VAC-15	0d	1	1	10
VAC-87	0d	1	1	10
VAC-77	0d	1	1	10
VAC-25	0d	3.04379	1.91987	10
VAC-27	0d	1	1.23129	10
VAC-67	0d	1.03374	1	10
VAC-39	0d	1	1	10
VAC-71	0d	1	5.10894	10
VAC-60	0d	1.02646	2.99677	10
VAC-68	0d	1.24373	1	10
VAC-9	0d	1	1	10
VAC-26	0d	6.48944	1	10
VAC-36	0d	1	1	10
VAC-31	0d	1	1	10
VAC-96	0d	1	1	10
VAC-50	0d	1.13404	1.20715	10
VAC-83	0d	7.34741	1.93092	10
VAC-80	0d	52.1752	2.13689	10
VAC-17	0d	3.42509	1.59249	10
VAC-16	0d	1	1.53124	10
VAC-5	0d	1	2.1998	10
VAC-70	0d	2.6266	3.81788	10
VAC-95	0d	1.20603	1	10
VAC-22	0d	1	1.83748	10
VAC-97	0d	2.26798	1.16335	10
VAC-46	0d	1	1.71415	10
VAC-59	0d	1.20603	4.02337	10
VAC-45	0d	1	1	10
VAC-93	0d	1.33817	2.89715	10
VAC-24	0d	7.19312	1	10
VAC-47	0d	1	1.23129	10
VAC-85	0d	1.82812	1	10
VAC-43	0d	1	2.4374	10
VAC-86	0d	1.16012	1	10
VAC-89	0d	2.35344	5.9412	10
VAC-131	0d	1	1.32786	10
VAC-18	0d	1	1	10
VAC-113	0d	15.2463	1.95695	10
VAC-134	0d	1	1	10
VAC-8	0d	1	1.08207	10
VAC-49	0d	1.42107	1	10
VAC-4	0d	2.60036	1.6828	10
VAC-28	0d	1.0138	1	10
VAC-51	0d	1	1	10
VAC-40	0d	1.81001	4.6885	10
VAC-32	0d	1	2.05853	10
VAC-138	0d	1	1.32928	10
VAC-64	0d	1	1.01836	10
VAC-61	0d	1	1.51362	10
VAC-57	0d	1	2.47078	10
VAC-108	0d	1	1	10
VAC-20	0d	1	8.85974	10
VAC-109	0d	6.60672	1	10
VAC-98	0d	9.89054	1	10
VAC-144	0d	1	1	10
VAC-52	0d	1.92831	1	10
VAC-53	0d	1.83367	1.52886	10
VAC-149	0d	1	1.32871	10
VAC-145	0d	1	1	10
VAC-34	0d	2.04661	1	10
VAC-101	0d	1	2.30071	10
VAC-137	0d	1	1	10
VAC-133	0d	1.04976	1	10
VAC-38	0d	11.2197	5.33268	10
VAC-143	0d	1	1	10
VAC-99	0d	1.26344	1	10
VAC-148	0d	1	1	10
VAC-19	0d	7.38858	1	10
VAC-132	0d	1	1.23433	10
VAC-141	0d	1	1	10
VAC-142	0d	1	1	10
VAC-147	0d	1	1	10
VAC-135	0d	1.25971	4.19673	10
VAC-139	0d	1	1	10
VAC-140	0d	1	1	10
VAC-136	0d	1.40668	13.2169	10
VAC-146	0d	1	1	10
VAC-154	0d	1	1	10
VAC-155	0d	1	1.50202	10
VAC-156	0d	1	1.67533	10
VAC-157	0d	1	1	10
VAC-158	0d	1	1	10
VAC-74	0d	1	3.68144	10
VAC-73	0d	1.65934	1.86898	10
VAC-79	0d	1	1	10
VAC-30	0d	1	1	10
VAC-29	0d	3.73119	1.97889	10
VAC-106	0d	1	1	10
VAC-44	0d	1	1	10
VAC-10	0d	1	1	10
VAC-105	0d	1	1	10
VAC-102	0d	1	1	10
VAC-104	0d	1.29948	1	10
VAC-75	0d	1	1	10
VAC-111	0d	1	1	10
VAC-90	0d	1	1	10
VAC-35	0d	1	1	10
VAC-12	0d	1	1.13272	10
VAC-151	0d	1	1	10
VAC-58	0d	1	1	10
VAC-14	0d	1	1	10
VAC-112	0d	1	1	10
VAC-152	0d	1	1	10
VAC-76	0d	1	1.0117	10
VAC-107	0d	1	1	10
VAC-48	0d	1.72563	1.44813	10
VAC-153	0d	1	1	10
VAC-91	0d	1.12166	1	10
VAC-159	0d	1	1	10
VAC-114	0d	1	4.9433	10
VAC-115	0d	1.36046	1	10
VAC-116	0d	1	1	10
VAC-117	0d	1	4.73946	10
VAC-118	0d	1	3.43993	10
VAC-119	0d	1	1	10
VAC-120	0d	1	1	10
VAC-121	0d	1	1	10
VAC-122	0d	1	1	10
VAC-123	0d	2.73518	1	10
VAC-124	0d	3.06672	1	10
VAC-125	0d	9.69747	2.56367	10
VAC-126	0d	1	1	10
VAC-127	0d	5.69139	1	10
VAC-128	0d	4.08896	2.53016	10
VAC-129	0d	1	1	10
VAC-130	0d	2.8457	1	10
VAC-54	3wk	69.6638	40.362	80
VAC-6	3wk	62.8226	27.7296	80
VAC-78	3wk	89.3111	37.1901	20
VAC-11	3wk	23.8468	14.6608	20
VAC-110	3wk	50.5748	30.2111	20
VAC-88	3wk	52.9161	35.5969	40
VAC-21	3wk	4.73026	11.0404	10
VAC-3	3wk	10.1157	6.49445	10
VAC-13	3wk	83.7617	15.6093	10
VAC-65	3wk	53.5248	19.6327	20
VAC-82	3wk	25.8878	17.7624	20
VAC-103	3wk	84.7093	70.8514	40
VAC-42	3wk	46.4151	24.934	40
VAC-23	3wk	39.1926	28.5369	40
VAC-7	3wk	32.8082	35.6123	40
VAC-92	3wk	NA	NA	NA
VAC-100	3wk	105.307	84.8141	160
VAC-41	3wk	83.0707	52.9426	40
VAC-62	3wk	100.402	48.7353	40
VAC-84	3wk	42.1687	17.8062	10
VAC-94	3wk	4.21864	6.68759	20
VAC-37	3wk	67.7705	49.8069	40
VAC-72	3wk	55.2672	39.1185	80
VAC-1	3wk	61.8961	39.9807	80
VAC-33	3wk	9.54865	7.58088	10
VAC-56	3wk	46.6925	34.947	40
VAC-63	3wk	21.1559	39.4147	20
VAC-2	3wk	33.8937	14.0574	10
VAC-69	3wk	9.51186	6.24712	10
VAC-150	3wk	26.6459	17.9472	10
VAC-55	3wk	1	1	10
VAC-66	3wk	94.3978	59.8986	80
VAC-81	3wk	46.7745	30.3593	20
VAC-15	3wk	9.29873	5.28425	10
VAC-87	3wk	13.6539	10.3815	10
VAC-77	3wk	16.482	7.56776	10
VAC-25	3wk	47.0352	25.8264	40
VAC-27	3wk	20.9118	16.8759	10
VAC-67	3wk	8.58579	10.5509	10
VAC-39	3wk	18.4519	21.6732	20
VAC-71	3wk	24.8378	15.5773	10
VAC-60	3wk	32.3449	19.3868	20
VAC-68	3wk	11.6534	5.50492	10
VAC-9	3wk	75.8773	37.2601	80
VAC-26	3wk	19.8984	13.8291	160
VAC-36	3wk	39.399	22.5806	10
VAC-31	3wk	31.6606	16.7128	160
VAC-96	3wk	2.16697	1.08345	20
VAC-50	3wk	9.43525	6.6393	10
VAC-83	3wk	29.3792	11.6215	10
VAC-80	3wk	101.479	44.6077	80
VAC-17	3wk	97.3314	57.2683	80
VAC-16	3wk	65.2238	34.116	10
VAC-5	3wk	13.3065	22.0383	20
VAC-70	3wk	79.7016	50.98	20
VAC-95	3wk	5.59943	1.5192	10
VAC-22	3wk	51.1032	30.8493	10
VAC-97	3wk	3.33403	1.23531	10
VAC-46	3wk	54.0259	42.6606	80
VAC-59	3wk	27.2505	9.58264	10
VAC-45	3wk	1.50547	1.47533	10
VAC-93	3wk	56.1352	38.5804	10
VAC-24	3wk	43.0023	27.5114	40
VAC-47	3wk	11.5446	7.79817	10
VAC-85	3wk	54.9905	30.2572	20
VAC-43	3wk	68.8586	39.8831	20
VAC-86	3wk	6.19774	2.65052	10
VAC-89	3wk	95.9025	57.3091	40
VAC-131	3wk	42.7081	32.0135	160
VAC-18	3wk	37.4544	21.669	20
VAC-113	3wk	59.5387	31.197	80
VAC-134	3wk	30.275	20.9647	20
VAC-8	3wk	95.4822	61.8416	20
VAC-49	3wk	95.1189	49.5116	40
VAC-4	3wk	34.6259	21.9917	40
VAC-28	3wk	NA	NA	NA
VAC-51	3wk	30.3635	13.4341	10
VAC-40	3wk	30.9121	21.3021	10
VAC-32	3wk	17.8226	28.4763	20
VAC-138	3wk	26.097	21.6103	20
VAC-64	3wk	46.4896	38.0467	80
VAC-61	3wk	72.6613	44.5005	40
VAC-57	3wk	20.4164	26.0267	40
VAC-108	3wk	1	3.22204	10
VAC-20	3wk	35.4032	56.9122	80
VAC-109	3wk	26.5442	10.8937	40
VAC-98	3wk	20.3284	15.9002	20
VAC-144	3wk	44.2158	30.2507	20
VAC-52	3wk	14.3973	5.37648	10
VAC-53	3wk	58.1214	29.456	20
VAC-149	3wk	24.4059	16.2719	40
VAC-145	3wk	31.1778	21.2875	40
VAC-34	3wk	71.8207	33.4565	40
VAC-101	3wk	9.54301	61.5136	40
VAC-137	3wk	25.4042	19.0087	20
VAC-133	3wk	64.2242	46.259	80
VAC-38	3wk	58.9523	32.045	80
VAC-143	3wk	51.8791	38.1124	80
VAC-99	3wk	7.44624	7.60848	10
VAC-148	3wk	57.4406	38.8022	40
VAC-19	3wk	56.6849	54.3705	160
VAC-132	3wk	18.0978	13.5207	10
VAC-141	3wk	41.1295	29.586	20
VAC-142	3wk	63.2375	48.6137	80
VAC-147	3wk	12.6996	7.64491	10
VAC-135	3wk	46.3573	35.8906	80
VAC-139	3wk	25.6981	18.7239	40
VAC-140	3wk	34.4951	27.6491	20
VAC-136	3wk	11.6943	8.90619	10
VAC-146	3wk	17.552	12.7801	20
VAC-154	3wk	19.3416	12.7094	20
VAC-155	3wk	61.2778	38.706	40
VAC-156	3wk	30.5025	18.3516	20
VAC-157	3wk	20.6467	12.6324	20
VAC-158	3wk	6.62252	4.77566	10
VAC-74	3wk	86.5307	41.7481	20
VAC-73	3wk	19.5922	14.5554	10
VAC-79	3wk	26.6693	15.4427	10
VAC-30	3wk	55.9976	37.9082	10
VAC-29	3wk	143.071	123.255	640
VAC-106	3wk	21.9712	11.969	10
VAC-44	3wk	33.0468	21.144	20
VAC-10	3wk	36.5854	22.4467	40
VAC-105	3wk	64.4115	38.5675	20
VAC-102	3wk	17.6329	9.51482	10
VAC-104	3wk	118.772	87.559	10
VAC-75	3wk	13.7646	6.10458	10
VAC-111	3wk	15.4155	8.43977	10
VAC-90	3wk	3.21871	1.07608	10
VAC-35	3wk	33.3267	20.7098	80
VAC-12	3wk	11.3355	7.51369	20
VAC-151	3wk	38.4496	24.3982	20
VAC-58	3wk	15.7862	9.5417	10
VAC-14	3wk	24.9059	13.4924	10
VAC-112	3wk	7.47606	1.65289	10
VAC-152	3wk	26.8601	16.7918	10
VAC-76	3wk	127.847	106.626	320
VAC-107	3wk	12.2027	7.13749	10
VAC-48	3wk	17.6661	11.2081	20
VAC-153	3wk	36.6576	23.1273	40
VAC-91	3wk	6.92407	4.18568	20
VAC-159	3wk	5.70705	3.65877	10
VAC-114	3wk	21.448	10.8039	40
VAC-115	3wk	116.444	81.1568	320
VAC-116	3wk	16.5267	8.79093	20
VAC-117	3wk	46.8591	35.7243	80
VAC-118	3wk	26.0381	17.3525	20
VAC-119	3wk	6.92062	1	20
VAC-120	3wk	8.62416	1	10
VAC-121	3wk	72.9935	33.5288	40
VAC-122	3wk	21.6328	10.6401	20
VAC-123	3wk	69.9544	44.2527	20
VAC-124	3wk	83.1883	58.7299	80
VAC-125	3wk	37.0769	22.8385	40
VAC-126	3wk	101.644	67.4095	80
VAC-127	3wk	15.748	5.21113	10
VAC-128	3wk	12.405	7.32239	10
VAC-129	3wk	12.5432	3.16689	10
VAC-130	3wk	9.78036	4.60791	10
VAC-54	6wk	183.855	94.439	320
VAC-6	6wk	173.629	110.272	320
VAC-78	6wk	191.257	118.983	320
VAC-11	6wk	167.826	82.2896	160
VAC-110	6wk	128.083	100.995	160
VAC-88	6wk	123.045	91.1199	320
VAC-21	6wk	51.6028	54.7619	160
VAC-3	6wk	91.8349	64.534	160
VAC-13	6wk	135.65	75.4591	160
VAC-65	6wk	166.403	82.1703	160
VAC-82	6wk	122.274	86.423	160
VAC-103	6wk	173.955	106.778	640
VAC-42	6wk	138.66	112.389	640
VAC-23	6wk	114.153	89.6668	320
VAC-7	6wk	163.639	97.2702	320
VAC-92	6wk	139.392	114.308	320
VAC-100	6wk	130.324	99.7103	320
VAC-41	6wk	178.066	114.35	160
VAC-62	6wk	192.833	121.688	320
VAC-84	6wk	104.047	57.4255	160
VAC-94	6wk	54.9104	42.3708	80
VAC-37	6wk	141.733	108.957	320
VAC-72	6wk	153.846	88.9807	320
VAC-1	6wk	149.512	108.522	640
VAC-33	6wk	112.883	87.2284	160
VAC-56	6wk	113.412	83.6791	160
VAC-63	6wk	102.231	81.6549	80
VAC-2	6wk	156.802	64.6608	80
VAC-69	6wk	89.9179	42.2084	160
VAC-150	6wk	80.113	56.037	160
VAC-55	6wk	49.3381	25.0102	160
VAC-66	6wk	149.081	114.872	320
VAC-81	6wk	126.434	84.5039	320
VAC-15	6wk	147.019	75.0063	160
VAC-87	6wk	98.0041	66.1033	160
VAC-77	6wk	129.275	102.746	320
VAC-25	6wk	177.286	107.73	1280
VAC-27	6wk	112.611	89.2323	160
VAC-67	6wk	93.9555	60.2504	80
VAC-39	6wk	160.633	87.5082	320
VAC-71	6wk	127.433	65.3644	160
VAC-60	6wk	116.195	77.2937	160
VAC-68	6wk	127.874	91.6407	160
VAC-9	6wk	146.312	109.943	1280
VAC-26	6wk	140.031	73.0267	160
VAC-36	6wk	130.847	98.3871	160
VAC-31	6wk	105.634	59.5436	640
VAC-96	6wk	60.5383	38.958	320
VAC-50	6wk	69.4715	46.3061	80
VAC-83	6wk	143.447	120.688	640
VAC-80	6wk	143.058	104.491	320
VAC-17	6wk	159.235	118.804	640
VAC-16	6wk	139.714	104.635	640
VAC-5	6wk	50.5108	66.9828	80
VAC-70	6wk	113.385	73.0094	640
VAC-95	6wk	89.3898	47.1119	40
VAC-22	6wk	52.5531	29.6448	320
VAC-97	6wk	53.5431	33.1614	40
VAC-46	6wk	127.262	93.4573	320
VAC-59	6wk	169.361	71.2688	160
VAC-45	6wk	87.1807	57.1231	160
VAC-93	6wk	131.186	92.2984	320
VAC-24	6wk	155.981	81.8004	160
VAC-47	6wk	112.928	86.48	320
VAC-85	6wk	133.578	90.6901	160
VAC-43	6wk	182.369	102.287	320
VAC-86	6wk	115.249	77.0568	160
VAC-89	6wk	150.83	115.312	640
VAC-131	6wk	138.535	106.494	1280
VAC-18	6wk	124.361	94.3522	640
VAC-113	6wk	182.408	78.604	160
VAC-134	6wk	109.532	85.0361	320
VAC-8	6wk	137.655	101.98	320
VAC-49	6wk	169.447	98.6977	80
VAC-4	6wk	86.3139	58.0221	160
VAC-28	6wk	153.418	137.263	640
VAC-51	6wk	139.126	103.001	160
VAC-40	6wk	120.04	80.214	80
VAC-32	6wk	116.425	116.549	160
VAC-138	6wk	121.667	86.0615	320
VAC-64	6wk	146.533	104.124	640
VAC-61	6wk	286.532	107.286	320
VAC-57	6wk	150.811	99.5492	320
VAC-108	6wk	38.7653	47.6294	80
VAC-20	6wk	111.855	130.575	1280
VAC-109	6wk	34.1673	78.1311	160
VAC-98	6wk	141.869	83.4149	320
VAC-144	6wk	115.641	83.8777	320
VAC-52	6wk	146.114	101.312	160
VAC-53	6wk	145.002	100.344	160
VAC-149	6wk	94.6825	65.9542	320
VAC-145	6wk	116.187	85.0551	640
VAC-34	6wk	148.503	97.0569	320
VAC-101	6wk	250.027	139.354	640
VAC-137	6wk	99.1812	78.3137	160
VAC-133	6wk	136.364	103.95	320
VAC-38	6wk	222.127	111.04	320
VAC-143	6wk	119.693	86.0615	640
VAC-99	6wk	80.2957	86.8214	320
VAC-148	6wk	123.218	101.618	320
VAC-19	6wk	126.075	86.758	320
VAC-132	6wk	101.407	80.0418	160
VAC-141	6wk	104.409	76.0539	320
VAC-142	6wk	126.811	103.855	640
VAC-147	6wk	91.2739	64.8951	320
VAC-135	6wk	114.886	84.3904	320
VAC-139	6wk	107.39	77.0414	320
VAC-140	6wk	96.3888	74.2499	160
VAC-136	6wk	101.974	77.0604	320
VAC-146	6wk	80.2645	59.6088	320
VAC-154	6wk	81.009	55.4208	80
VAC-155	6wk	115.738	88.5423	320
VAC-156	6wk	92.1309	61.2748	160
VAC-157	6wk	75.9642	47.8721	160
VAC-158	6wk	87.3588	59.3106	40
VAC-74	6wk	200.896	123.291	320
VAC-73	6wk	133.227	102.888	320
VAC-79	6wk	129.008	100.283	320
VAC-30	6wk	142.083	103.983	320
VAC-29	6wk	146.77	136.663	1280
VAC-106	6wk	117.013	81.0836	80
VAC-44	6wk	128.169	101.34	320
VAC-10	6wk	123.411	89.6168	320
VAC-105	6wk	127.093	77.5357	160
VAC-102	6wk	18.3127	10.5909	160
VAC-104	6wk	116.773	77.3457	80
VAC-75	6wk	94.1367	58.3473	80
VAC-111	6wk	169.293	106.111	160
VAC-90	6wk	80.5078	52.3881	80
VAC-35	6wk	134.066	105.267	640
VAC-12	6wk	79.2483	51.0289	80
VAC-151	6wk	103.078	73.5028	160
VAC-58	6wk	123.17	79.2387	160
VAC-14	6wk	121.352	82.07	160
VAC-112	6wk	116.929	70.7989	160
VAC-152	6wk	113.868	96.399	320
VAC-76	6wk	117.17	91.7675	320
VAC-107	6wk	87.7973	52.8926	80
VAC-48	6wk	117.192	86.1734	160
VAC-153	6wk	88.8391	61.063	160
VAC-91	6wk	97.39	77.6433	160
VAC-159	6wk	75.1071	50.9339	80
VAC-114	6wk	131.019	88.5718	320
VAC-115	6wk	150.112	110.944	640
VAC-116	6wk	107.358	57.1283	160
VAC-117	6wk	141.216	103.911	320
VAC-118	6wk	134.639	89.2598	160
VAC-119	6wk	64.1074	33.9151	160
VAC-120	6wk	110.269	61.0778	80
VAC-121	6wk	117.033	74.8492	320
VAC-122	6wk	105.346	64.7621	160
VAC-123	6wk	162.398	135.908	640
VAC-124	6wk	168.725	134.467	640
VAC-125	6wk	154.773	130.245	320
VAC-126	6wk	176.35	136.277	320
VAC-127	6wk	119.188	84.132	160
VAC-128	6wk	119.575	68.817	160
VAC-129	6wk	97.4444	54.7084	80
VAC-130	6wk	101.561	60.1374	160
